# Supplementary material for: Physiological Responses to a Single Low-Dose of Bacillus anthracis Spores in the Rabbit Model of Inhalational Anthrax
Source: Pathogens. 2020 Jun 11;9(6):461. doi: 10.3390/pathogens9060461 (PMC7350313; doi:10.3390/pathogens9060461)
Supplement: Supplementary file 1 [file pathogens-09-00461-s001.zip]

Archive with 4 entries (4 files):
- Table S1. Individual Challenge Doses.docx
- Table S4. Summary of individual gross and microscopic observations .docx
- Supplemental Table 2. Individual Hematology Data.xlsx
- Supplemental Table 3. Individual Clinical Chemisty Data.xlsx
