# Supplementary material for: Physiological Responses to a Single Low-Dose of Bacillus anthracis Spores in the Rabbit Model of Inhalational Anthrax
Source: Pathogens. 2020 Jun 11;9(6):461. doi: 10.3390/pathogens9060461 (PMC7350313; doi:10.3390/pathogens9060461)
Supplement: Supplementary file 1 [file pathogens-09-00461-s001.zip › Supplemental Table 2. Individual Hematology Data.xlsx]

## Sheet: HEMATOLOGY
Table S2 Hematology
The following data are the raw hematology data summarized by animal and by group.
		Group ID	Animal ID	Sex	Day -3	Day 1	Day 2	Day 3	Day 7	Day 14	Day 21	Terminal
White Blood Cell Count (2.90-8.10 10³/uL)	Irradiated Spores	1	L23216	M	7.61	4.61	4.56	7.40	8.16	6.51	4.36	--
		1	L23218	M	5.86	5.51	3.49	6.35	6.03	5.44 *	3.71	--
		1	L23220	M	7.74	7.83	5.81	6.23	2.76 *	2.47 *	4.05	--
		1	L23222	M	12.47	8.98	7.94 *	9.59	7.71	7.87	5.25	--
		1	L23223	M	6.58	4.99	5.95	2.75	5.05	2.84 *	3.32	--
			Average		8.05	6.38	5.55	6.46	5.94	5.03	4.14	--
			Std Dev		2.59	1.92	1.67	2.48	2.18	2.33	0.73	--
	2.86 x 102	2	L23206	M	7.12	7.94	7.16 *	5.99	4.12 *	7.39	4.56	--
		2	L23210	M	7.06	6.73	7.34	--	--	5.02 *	--	--
		2	L23211	M	4.97	5.61	5.09	5.83	4.62	6.40 *	2.21	--
		2	L23215	M	6.66	5.11	6.01	6.41	4.93	4.86 *	3.89	--
		2	L23219	M	8.02	6.84	7.74	8.03 *	6.20	4.82 *	4.94	--
			Average		6.77	6.45	6.67	6.57	4.97	5.70	3.90	--
			Std Dev		1.12	1.11	1.09	1.01	0.89	1.15	1.21	--
	2.06 x 103	3	L23217	M	9.44	10.18	10.87	11.21	8.28	8.49	6.64	--
		3	L23227	M	7.97	8.27	7.67	7.31	7.09	8.19	4.39	--
		3	L23228	M	6.72	7.38	7.49	6.80	6.36	6.58	3.58	--
		3	L23229	M	5.90	6.53	6.15	7.27	6.03	6.52	4.09	--
		3	L23230	M	5.98	6.68	6.49	5.73	4.65	3.18 *	3.32	--
			Average		7.20	7.81	7.73	7.66	6.48	6.59	4.40	--
			Std Dev		1.50	1.49	1.87	2.08	1.34	2.11	1.32	--
	2.54 x 104	4	L23205	M	7.59	7.63	8.14	7.53	6.83	8.47	5.09	--
		4	L23207	M	5.93	6.93	5.80	6.05	5.39	5.20	2.79	--
		4	L23225	M	5.80	6.96	7.20	3.67	--	--	--	--
		4	L23231	M	7.70	8.30	8.09	7.74	7.76	6.44	2.94	--
		4	L23235	M	6.89	6.90	8.72	7.82	11.99	--	--	--
			Average		6.78	7.34	7.59	6.56	7.99	6.70	3.61	--
			Std Dev		0.89	0.61	1.14	1.77	2.84	1.65	1.29	--
	2.75 x 105	5	L23200	M	6.20	3.43	4.33	--	--	--	--	8.91
		5	L23201	M	9.73	10.02	12.64	13.47	--	--	--	--
		5	L23212	M	7.75	8.03	8.33	8.33	6.88 *	5.25	4.25	--
		5	L23214	M	8.64	8.23	3.47	--	--	--	--	--
		5	L23234	M	9.22	8.72	9.23	8.51	--	--	--	--
			Average		8.31	7.69	7.60	10.10	6.88	5.25	4.25	8.91
			Std Dev		1.39	2.50	3.75	2.92	--	--	--	--
	8.27 x 106	6	L23203	M	9.13	8.80	6.71	4.68	--	--	--	--
		6	L23204	M	5.37	6.68	7.05	5.43	--	--	--	--
		6	L23213	M	--	10.32	--	--	--	--	--	12.85
		6	L23221	M	6.02	--	--	--	--	--	--	--
		6	L23232	M	--	5.69	8.78	1.55	--	--	--	--
			Average		6.84	7.87	7.51	3.89	--	--	--	12.85
			Std Dev		2.01	2.08	1.11	2.06	--	--	--	--
Red Blood Cell Count (4.20-6.70 10^6/uL)	Irradiated Spores	1	L23216	M	6.01	6.03	5.52	5.08	5.80	6.45	6.10	--
		1	L23218	M	5.17	5.62	3.67	5.89	6.00	6.05 *	5.66	--
		1	L23220	M	5.64	5.79	5.28	5.38	5.53 *	5.46 *	5.60	--
		1	L23222	M	6.51	5.92	6.04 *	5.90	6.14	6.27	5.98	--
		1	L23223	M	5.66	5.99	5.67	5.02	5.66	5.48 *	5.63	--
			Average		5.80	5.87	5.24	5.45	5.83	5.94	5.79	--
			Std Dev		0.50	0.17	0.92	0.43	0.25	0.45	0.23	--
	2.86 x 102	2	L23206	M	5.83	5.56	5.76 *	5.53	6.02 *	6.04	5.29	--
		2	L23210	M	5.85	5.97	5.67	--	--	5.85 *	--	--
		2	L23211	M	6.47	6.45	5.75	5.84	5.65	6.79 *	5.66	--
		2	L23215	M	6.42	6.29	5.87	5.69	6.26	6.42 *	6.04	--
		2	L23219	M	6.76	6.04	6.22	6.35 *	6.98	6.35 *	6.08	--
			Average		6.27	6.06	5.85	5.85	6.23	6.29	5.77	--
			Std Dev		0.41	0.34	0.22	0.36	0.56	0.36	0.37	--
	2.06 x 103	3	L23217	M	6.14	5.76	5.56	5.70	6.63	6.41	5.83	--
		3	L23227	M	6.29	6.42	6.02	5.88	6.24	6.20	6.11	--
		3	L23228	M	5.70	5.72	5.56	5.67	5.71	6.01	4.94	--
		3	L23229	M	5.82	5.68	5.55	5.93	6.17	6.52	5.97	--
		3	L23230	M	6.13	6.06	5.72	5.55	6.35	5.59 *	5.73	--
			Average		6.02	5.93	5.68	5.75	6.22	6.15	5.72	--
			Std Dev		0.25	0.31	0.20	0.16	0.33	0.37	0.46	--
	2.54 x 104	4	L23205	M	5.00	5.10	4.90	4.98	5.42	5.57	5.21	--
		4	L23207	M	6.28	5.95	6.13	6.19	5.81	6.44	5.60	--
		4	L23225	M	6.47	6.14	5.26	4.93	--	--	--	--
		4	L23231	M	5.45	5.66	5.34	5.27	5.77	5.94	5.58	--
		4	L23235	M	6.15	5.59	5.69	5.53	5.76	--	--	--
			Average		5.87	5.69	5.46	5.38	5.69	5.98	5.46	--
			Std Dev		0.62	0.40	0.47	0.51	0.18	0.44	0.22	--
	2.75 x 105	5	L23200	M	6.06	5.70	5.66	--	--	--	--	5.60
		5	L23201	M	6.31	5.63	5.21	5.29	--	--	--	--
		5	L23212	M	5.96	5.80	5.76	5.61	5.86 *	6.07	5.90	--
		5	L23214	M	5.99	6.07	5.38	--	--	--	--	--
		5	L23234	M	5.92	5.65	5.45	5.12	--	--	--	--
			Average		6.05	5.77	5.49	5.34	5.86	6.07	5.90	5.60
			Std Dev		0.16	0.18	0.22	0.25	--	--	--	--
	8.27 x 106	6	L23203	M	5.97	6.06	5.19	4.78	--	--	--	--
		6	L23204	M	5.77	5.55	5.17	5.08	--	--	--	--
		6	L23213	M	--	5.65	--	--	--	--	--	6.07
		6	L23221	M	5.23	--	--	--	--	--	--	--
		6	L23232	M	--	6.03	5.29	5.33	--	--	--	--
			Average		5.66	5.82	5.22	5.06	--	--	--	6.07
			Std Dev		0.38	0.26	0.06	0.28	--	--	--	--
Hemoglobin (9.5-14.5 g/dL)	Irradiated Spores	1	L23216	M	12.8	12.3	11.4	10.4	11.9	13.2	12.3	--
		1	L23218	M	11.3	11.5	7.6	12.2	12.4	12.4 *	11.5	--
		1	L23220	M	12.0	11.6	10.6	10.8	11.4 *	11.2 *	11.4	--
		1	L23222	M	13.0	11.4	11.6 *	11.2	11.8	12.1	11.5	--
		1	L23223	M	11.9	12.2	11.4	10.3	11.5	11.2 *	11.4	--
			Average		12.2	11.8	10.5	11.0	11.8	12.0	11.6	--
			Std Dev		0.7	0.4	1.7	0.8	0.4	0.8	0.4	--
	2.86 x 102	2	L23206	M	12.7	11.5	12.0 *	11.4	12.6 *	12.6	10.9	--
		2	L23210	M	12.5	12.4	11.6	--	--	12.2 *	--	--
		2	L23211	M	13.2	12.7	11.3	11.6	11.3	13.7 *	11.3	--
		2	L23215	M	13.2	12.3	11.6	11.4	12.4	12.8 *	11.8	--
		2	L23219	M	13.5	12.0	12.4	12.5 *	14.4	12.7 *	12.3	--
			Average		13.0	12.2	11.8	11.7	12.7	12.8	11.6	--
			Std Dev		0.4	0.5	0.4	0.5	1.3	0.6	0.6	--
	2.06 x 103	3	L23217	M	12.0	11.1	10.8	11.2	13.0	12.4	11.3	--
		3	L23227	M	12.7	12.5	11.8	11.5	12.3	12.3	11.9	--
		3	L23228	M	12.2	11.9	11.6	11.8	12.0	12.6	10.4	--
		3	L23229	M	12.8	12.1	11.6	12.4	12.9	13.7	12.2	--
		3	L23230	M	13.0	12.3	11.6	11.3	13.1	11.5 *	11.7	--
			Average		12.5	12.0	11.5	11.6	12.7	12.5	11.5	--
			Std Dev		0.4	0.5	0.4	0.5	0.5	0.8	0.7	--
	2.54 x 104	4	L23205	M	11.4	11.3	10.7	11.0	12.0	12.4	11.4	--
		4	L23207	M	12.7	11.4	11.8	12.1	11.2	12.5	10.9	--
		4	L23225	M	13.4	12.1	10.4	9.8	--	--	--	--
		4	L23231	M	11.9	11.9	11.3	11.1	12.1	12.7	10.9	--
		4	L23235	M	13.8	12.0	12.1	12.0	12.6	--	--	--
			Average		12.6	11.7	11.3	11.2	12.0	12.5	11.1	--
			Std Dev		1.0	0.4	0.7	0.9	0.6	0.2	0.3	--
	2.75 x 105	5	L23200	M	12.4	11.4	11.1	--	--	--	--	11.0
		5	L23201	M	13.6	11.6	10.6	11.0	--	--	--	--
		5	L23212	M	12.9	12.1	11.9	11.7	12.4 *	12.7	12.3	--
		5	L23214	M	12.5	12.1	10.9	--	--	--	--	--
		5	L23234	M	12.9	11.7	11.3	10.6	--	--	--	--
			Average		12.9	11.8	11.2	11.1	12.4	12.7	12.3	11.0
			Std Dev		0.5	0.3	0.5	0.6	--	--	--	--
	8.27 x 106	6	L23203	M	12.6	12.3	10.5	9.8	--	--	--	--
		6	L23204	M	11.7	10.6	9.9	9.7	--	--	--	--
		6	L23213	M	--	11.5	--	--	--	--	--	12.3
		6	L23221	M	11.6	--	--	--	--	--	--	--
		6	L23232	M	--	12.5	11.0	11.3	--	--	--	--
			Average		12.0	11.7	10.5	10.3	--	--	--	12.3
			Std Dev		0.6	0.9	0.6	0.9	--	--	--	--
Hematocrit (27.2-45.9 %)	Irradiated Spores	1	L23216	M	38.4	38.7	35.1	32.2	38.3	41.3	38.4	--
		1	L23218	M	34.1	36.2	23.8	38.9	40.3	39.1 *	35.3	--
		1	L23220	M	36.0	37.0	34.3	35.0	35.6 *	33.8 *	34.6	--
		1	L23222	M	38.7	34.8	36.6 *	34.6	36.3	37.5	35.2	--
		1	L23223	M	36.8	39.1	36.0	31.4	36.0	34.6 *	34.9	--
			Average		36.8	37.2	33.2	34.4	37.3	37.3	35.7	--
			Std Dev		1.9	1.8	5.3	2.9	2.0	3.1	1.5	--
	2.86 x 102	2	L23206	M	37.9	36.2	37.8 *	36.9	39.9 *	39.4	33.7	--
		2	L23210	M	38.3	39.4	36.1	--	--	37.9 *	--	--
		2	L23211	M	39.9	38.9	34.1	35.5	35.8	41.6 *	33.3	--
		2	L23215	M	38.6	38.0	35.6	34.5	38.9	40.3 *	37.5	--
		2	L23219	M	42.4	38.3	38.9	39.8 *	46.5	38.7 *	37.4	--
			Average		39.4	38.2	36.5	36.7	40.3	39.6	35.5	--
			Std Dev		1.8	1.2	1.9	2.3	4.5	1.4	2.3	--
	2.06 x 103	3	L23217	M	36.5	34.4	33.7	35.0	41.0	38.9	34.9	--
		3	L23227	M	39.0	41.2	37.1	36.1	41.3	38.7	37.2	--
		3	L23228	M	37.1	37.6	36.3	36.6	38.5	39.1	31.3	--
		3	L23229	M	37.9	37.1	35.8	38.7	40.0	41.8	37.8	--
		3	L23230	M	38.1	37.1	35.0	33.8	41.8	33.9 *	34.8	--
			Average		37.7	37.5	35.6	36.0	40.5	38.5	35.2	--
			Std Dev		1.0	2.4	1.3	1.8	1.3	2.9	2.6	--
	2.54 x 104	4	L23205	M	33.9	34.5	32.8	34.7	37.6	38.3	35.1	--
		4	L23207	M	38.8	36.2	37.6	39.9	36.6	39.6	33.6	--
		4	L23225	M	40.3	37.2	31.5	29.4	--	--	--	--
		4	L23231	M	35.6	36.3	34.5	34.6	39.8	38.9	33.5	--
		4	L23235	M	41.8	36.9	37.5	37.2	38.7	--	--	--
			Average		38.1	36.2	34.8	35.2	38.2	38.9	34.1	--
			Std Dev		3.3	1.0	2.7	3.9	1.4	0.7	0.9	--
	2.75 x 105	5	L23200	M	38.9	35.4	35.2	--	--	--	--	36.9
		5	L23201	M	41.7	35.7	32.0	32.5	--	--	--	--
		5	L23212	M	38.9	37.3	36.8	35.5	37.9 *	38.5	37.3	--
		5	L23214	M	38.9	39.7	33.5	--	--	--	--	--
		5	L23234	M	38.8	36.6	34.7	32.7	--	--	--	--
			Average		39.4	36.9	34.4	33.6	37.9	38.5	37.3	36.9
			Std Dev		1.3	1.7	1.8	1.7	--	--	--	--
	8.27 x 106	6	L23203	M	37.9	38.3	32.0	29.3	--	--	--	--
		6	L23204	M	35.7	33.3	30.2	30.0	--	--	--	--
		6	L23213	M	--	35.2	--	--	--	--	--	44.7
		6	L23221	M	34.7	--	--	--	--	--	--	--
		6	L23232	M	--	39.0	33.9	33.5	--	--	--	--
			Average		36.1	36.5	32.0	30.9	--	--	--	44.7
			Std Dev		1.6	2.7	1.9	2.3	--	--	--	--
Mean Corpuscular Volume (MCV) (59.1-75.4 fL)	Irradiated Spores	1	L23216	M	64.0	64.1	63.5	63.3	66.1	64.0	62.9	--
		1	L23218	M	65.9	64.4	64.7	65.9	67.2	64.7 *	62.5	--
		1	L23220	M	63.9	64.0	64.9	65.0	64.4 *	62.0 *	61.8	--
		1	L23222	M	59.5	58.7	60.7 *	58.7	59.0	59.8	58.9	--
		1	L23223	M	65.1	65.2	63.4	62.5	63.7	63.1 *	62.0	--
			Average		63.7	63.3	63.4	63.1	64.1	62.7	61.6	--
			Std Dev		2.5	2.6	1.7	2.8	3.2	1.9	1.6	--
	2.86 x 102	2	L23206	M	64.9	65.1	65.6 *	66.7	66.3 *	65.1	63.7	--
		2	L23210	M	65.4	66.1	63.6	--	--	64.8 *	--	--
		2	L23211	M	61.6	60.4	59.3	60.7	63.4	61.2 *	58.9	--
		2	L23215	M	60.1	60.5	60.7	60.5	62.2	62.8 *	62.0	--
		2	L23219	M	62.8	63.5	62.5	62.6 *	66.6	61.0 *	61.5	--
			Average		63.0	63.1	62.3	62.6	64.6	63.0	61.5	--
			Std Dev		2.2	2.6	2.5	2.9	2.2	1.9	2.0	--
	2.06 x 103	3	L23217	M	59.5	59.8	60.6	61.4	61.8	60.7	59.8	--
		3	L23227	M	62.0	64.3	61.6	61.4	66.2	62.4	60.9	--
		3	L23228	M	65.2	65.8	65.4	64.4	67.5	65.0	63.4	--
		3	L23229	M	65.2	65.4	64.5	65.3	64.9	64.1	63.3	--
		3	L23230	M	62.1	61.2	61.2	60.9	65.7	60.6 *	60.9	--
			Average		62.8	63.3	62.7	62.7	65.2	62.6	61.7	--
			Std Dev		2.4	2.7	2.1	2.0	2.1	2.0	1.6	--
	2.54 x 104	4	L23205	M	67.6	67.7	67.0	69.7	69.3	68.7	67.3	--
		4	L23207	M	61.8	60.9	61.3	64.5	63.0	61.5	59.9	--
		4	L23225	M	62.3	60.5	59.8	59.6	--	--	--	--
		4	L23231	M	65.3	64.2	64.6	65.7	69.1	65.4	60.1	--
		4	L23235	M	67.9	66.0	65.9	67.3	67.1	--	--	--
			Average		65.0	63.9	63.7	65.4	67.1	65.2	62.4	--
			Std Dev		2.9	3.1	3.1	3.8	2.9	3.6	4.2	--
	2.75 x 105	5	L23200	M	64.2	62.1	62.1	--	--	--	--	65.9
		5	L23201	M	66.0	63.5	61.4	61.5	--	--	--	--
		5	L23212	M	65.4	64.2	64.0	63.2	64.7 *	63.5	63.2	--
		5	L23214	M	64.9	65.4	62.3	--	--	--	--	--
		5	L23234	M	65.5	64.8	63.7	63.9	--	--	--	--
			Average		65.2	64.0	62.7	62.9	64.7	63.5	63.2	65.9
			Std Dev		0.7	1.3	1.1	1.2	--	--	--	--
	8.27 x 106	6	L23203	M	63.5	63.2	61.7	61.2	--	--	--	--
		6	L23204	M	61.9	60.1	58.4	59.1	--	--	--	--
		6	L23213	M	--	62.3	--	--	--	--	--	73.7
		6	L23221	M	66.3	--	--	--	--	--	--	--
		6	L23232	M	--	64.6	64.1	62.9	--	--	--	--
			Average		63.9	62.6	61.4	61.1	--	--	--	73.7
			Std Dev		2.2	1.9	2.9	1.9	--	--	--	--
Mean Corpuscular Hemoglobin (MCH) (19.7-24.6 pg)	Irradiated Spores	1	L23216	M	21.2	20.4	20.6	20.5	20.5	20.5	20.2	--
		1	L23218	M	21.9	20.5	20.7	20.7	20.8	20.5 *	20.3	--
		1	L23220	M	21.3	20.0	20.1	20.1	20.7 *	20.5 *	20.4	--
		1	L23222	M	20.0	19.2	19.2 *	19.0	19.1	19.3	19.3	--
		1	L23223	M	21.0	20.3	20.1	20.5	20.3	20.5 *	20.2	--
			Average		21.1	20.1	20.1	20.2	20.3	20.3	20.1	--
			Std Dev		0.7	0.5	0.6	0.7	0.7	0.5	0.4	--
	2.86 x 102	2	L23206	M	21.7	20.6	20.9 *	20.6	21.0 *	20.8	20.7	--
		2	L23210	M	21.3	20.8	20.4	--	--	20.8 *	--	--
		2	L23211	M	20.4	19.7	19.7	19.9	20.0	20.2 *	19.9	--
		2	L23215	M	20.6	19.6	19.7	20.0	19.9	19.9 *	19.6	--
		2	L23219	M	19.9	19.9	19.9	19.8 *	20.7	20.0 *	20.3	--
			Average		20.8	20.1	20.1	20.1	20.4	20.3	20.1	--
			Std Dev		0.7	0.5	0.5	0.4	0.5	0.4	0.5	--
	2.06 x 103	3	L23217	M	19.6	19.2	19.5	19.7	19.6	19.3	19.5	--
		3	L23227	M	20.3	19.4	19.6	19.6	19.7	19.8	19.4	--
		3	L23228	M	21.5	20.8	20.9	20.8	21.0	20.9	21.0	--
		3	L23229	M	22.0	21.3	20.9	21.0	20.9	21.0	20.5	--
		3	L23230	M	21.3	20.2	20.2	20.4	20.6	20.6 *	20.5	--
			Average		20.9	20.2	20.2	20.3	20.4	20.3	20.2	--
			Std Dev		1.0	0.9	0.7	0.6	0.7	0.7	0.7	--
	2.54 x 104	4	L23205	M	22.7	22.1	21.9	22.2	22.2	22.2	21.9	--
		4	L23207	M	20.2	19.2	19.3	19.5	19.3	19.4	19.5	--
		4	L23225	M	20.8	19.6	19.8	20.0	--	--	--	--
		4	L23231	M	21.9	21.1	21.1	21.2	21.1	21.3	19.5	--
		4	L23235	M	22.4	21.5	21.3	21.6	21.9	--	--	--
			Average		21.6	20.7	20.7	20.9	21.1	21.0	20.3	--
			Std Dev		1.1	1.2	1.1	1.1	1.3	1.4	1.4	--
	2.75 x 105	5	L23200	M	20.5	20.1	19.6	--	--	--	--	19.6
		5	L23201	M	21.5	20.6	20.4	20.7	--	--	--	--
		5	L23212	M	21.7	20.8	20.6	20.9	21.2 *	20.9	20.9	--
		5	L23214	M	20.9	19.9	20.2	--	--	--	--	--
		5	L23234	M	21.7	20.8	20.7	20.7	--	--	--	--
			Average		21.3	20.4	20.3	20.8	21.2	20.9	20.9	19.6
			Std Dev		0.5	0.4	0.4	0.1	--	--	--	--
	8.27 x 106	6	L23203	M	21.2	20.3	20.2	20.5	--	--	--	--
		6	L23204	M	20.2	19.1	19.2	19.1	--	--	--	--
		6	L23213	M	--	20.3	--	--	--	--	--	20.3
		6	L23221	M	22.2	--	--	--	--	--	--	--
		6	L23232	M	--	20.7	20.9	21.2	--	--	--	--
			Average		21.2	20.1	20.1	20.3	--	--	--	20.3
			Std Dev		1.0	0.7	0.9	1.1	--	--	--	--
Mean Corpuscular Hemoglobin Concentration (MCHC) (31.0-34.9 g/dL)	Irradiated Spores	1	L23216	M	33.2	31.9	32.4	32.4	31.0	32.1	32.1	--
		1	L23218	M	33.2	31.9	32.0	31.3	30.9	31.7 *	32.4	--
		1	L23220	M	33.4	31.2	31.0	31.0	32.1 *	33.1 *	33.0	--
		1	L23222	M	33.6	32.7	31.6 *	32.5	32.4	32.2	32.8	--
		1	L23223	M	32.3	31.1	31.7	32.8	31.9	32.5 *	32.6	--
			Average		33.1	31.8	31.7	32.0	31.7	32.3	32.6	--
			Std Dev		0.5	0.6	0.5	0.8	0.7	0.5	0.3	--
	2.86 x 102	2	L23206	M	33.5	31.7	31.9 *	31.0	31.6 *	31.9	32.4	--
		2	L23210	M	32.6	31.5	32.1	--	--	32.1 *	--	--
		2	L23211	M	33.1	32.7	33.2	32.8	31.5	32.9 *	33.9	--
		2	L23215	M	34.3	32.4	32.5	33.0	32.0	31.8 *	31.6	--
		2	L23219	M	31.7	31.3	31.8	31.6 *	31.1	32.8 *	32.9	--
			Average		33.0	31.9	32.3	32.1	31.6	32.3	32.7	--
			Std Dev		1.0	0.6	0.6	1.0	0.4	0.5	1.0	--
	2.06 x 103	3	L23217	M	33.0	32.1	32.1	32.0	31.7	31.8	32.5	--
		3	L23227	M	32.7	30.3	31.9	31.9	29.8	31.7	31.9	--
		3	L23228	M	32.9	31.7	31.9	32.4	31.1	32.2	33.1	--
		3	L23229	M	33.7	32.6	32.5	32.1	32.2	32.7	32.4	--
		3	L23230	M	34.2	33.1	33.1	33.5	31.4	33.9 *	33.7	--
			Average		33.3	32.0	32.3	32.4	31.2	32.5	32.7	--
			Std Dev		0.6	1.1	0.5	0.7	0.9	0.9	0.7	--
	2.54 x 104	4	L23205	M	33.6	32.6	32.7	31.8	32.0	32.3	32.5	--
		4	L23207	M	32.7	31.6	31.4	30.2	30.7	31.5	32.5	--
		4	L23225	M	33.4	32.5	33.2	33.5	--	--	--	--
		4	L23231	M	33.5	32.8	32.8	32.2	30.5	32.6	32.5	--
		4	L23235	M	33.0	32.6	32.3	32.2	32.6	--	--	--
			Average		33.2	32.4	32.5	32.0	31.5	32.1	32.5	--
			Std Dev		0.4	0.5	0.7	1.2	1.0	0.6	0.0	--
	2.75 x 105	5	L23200	M	31.9	32.3	31.6	--	--	--	--	29.7
		5	L23201	M	32.6	32.4	33.2	33.7	--	--	--	--
		5	L23212	M	33.2	32.4	32.2	33.0	32.7 *	32.9	33.0	--
		5	L23214	M	32.3	30.4	32.4	--	--	--	--	--
		5	L23234	M	33.2	32.0	32.5	32.4	--	--	--	--
			Average		32.6	31.9	32.4	33.0	32.7	32.9	33.0	29.7
			Std Dev		0.6	0.9	0.6	0.7	--	--	--	--
	8.27 x 106	6	L23203	M	33.3	32.1	32.7	33.5	--	--	--	--
		6	L23204	M	32.7	31.8	32.9	32.4	--	--	--	--
		6	L23213	M	--	32.6	--	--	--	--	--	27.5
		6	L23221	M	33.5	--	--	--	--	--	--	--
		6	L23232	M	--	32.1	32.6	33.7	--	--	--	--
			Average		33.2	32.2	32.7	33.2	--	--	--	27.5
			Std Dev		0.4	0.3	0.2	0.7	--	--	--	--
Red Blood Cell Distribution Width (RDW) (10.3-14.4 %)	Irradiated Spores	1	L23216	M	11.7	11.7	11.4	11.4	13.0	11.5	11.3	--
		1	L23218	M	12.2	12.4	12.4	12.4	12.4	11.5 *	11.1	--
		1	L23220	M	13.4	13.4	13.1	13.5	12.9 *	11.7 *	11.6	--
		1	L23222	M	11.5	11.7	11.8 *	12.1	12.6	12.0	11.2	--
		1	L23223	M	12.3	12.0	12.0	12.2	12.8	12.2 *	12.0	--
			Average		12.2	12.2	12.1	12.3	12.7	11.8	11.4	--
			Std Dev		0.7	0.7	0.6	0.8	0.2	0.3	0.4	--
	2.86 x 102	2	L23206	M	13.2	14.2	14.1 *	14.2	13.4 *	12.6	11.8	--
		2	L23210	M	12.7	12.3	12.7	--	--	12.7 *	--	--
		2	L23211	M	12.8	13.1	13.1	13.4	14.2	12.3 *	11.7	--
		2	L23215	M	12.7	13.1	13.3	14.0	14.5	12.8 *	12.0	--
		2	L23219	M	12.1	12.1	12.2	12.7 *	12.8	11.7 *	11.0	--
			Average		12.7	13.0	13.1	13.6	13.7	12.4	11.6	--
			Std Dev		0.4	0.8	0.7	0.7	0.8	0.4	0.4	--
	2.06 x 103	3	L23217	M	13.5	13.4	13.7	14.1	14.5	13.2	12.5	--
		3	L23227	M	12.7	13.1	13.4	13.9	14.0	12.7	11.8	--
		3	L23228	M	12.3	12.3	12.5	13.0	13.5	12.5	12.0	--
		3	L23229	M	12.9	12.7	12.7	13.0	13.5	12.0	11.9	--
		3	L23230	M	12.8	13.0	13.0	13.5	14.5	12.8 *	12.2	--
			Average		12.8	12.9	13.1	13.5	14.0	12.6	12.1	--
			Std Dev		0.4	0.4	0.5	0.5	0.5	0.4	0.3	--
	2.54 x 104	4	L23205	M	12.9	13.0	13.1	13.3	14.3	12.7	12.4	--
		4	L23207	M	12.7	12.7	12.9	12.8	13.3	12.4	12.0	--
		4	L23225	M	11.8	12.6	12.1	12.4	--	--	--	--
		4	L23231	M	12.3	12.3	12.4	13.1	13.5	12.2	12.0	--
		4	L23235	M	12.9	12.3	12.6	12.9	12.8	--	--	--
			Average		12.5	12.6	12.6	12.9	13.5	12.4	12.1	--
			Std Dev		0.5	0.3	0.4	0.3	0.6	0.3	0.2	--
	2.75 x 105	5	L23200	M	12.1	12.2	12.3	--	--	--	--	12.2
		5	L23201	M	13.3	13.6	13.6	12.7	--	--	--	--
		5	L23212	M	12.6	12.4	12.4	13.1	13.8 *	12.3	12.0	--
		5	L23214	M	12.8	12.8	12.8	--	--	--	--	--
		5	L23234	M	13.3	13.4	13.8	14.1	--	--	--	--
			Average		12.8	12.9	13.0	13.3	13.8	12.3	12.0	12.2
			Std Dev		0.5	0.6	0.7	0.7	--	--	--	--
	8.27 x 106	6	L23203	M	13.5	13.7	13.5	13.0	--	--	--	--
		6	L23204	M	12.6	12.8	12.6	12.6	--	--	--	--
		6	L23213	M	--	12.4	--	--	--	--	--	12.4
		6	L23221	M	12.4	--	--	--	--	--	--	--
		6	L23232	M	--	12.8	12.6	12.5	--	--	--	--
			Average		12.8	12.9	12.9	12.7	--	--	--	12.4
			Std Dev		0.6	0.6	0.5	0.3	--	--	--	--
Platelet Count (137-558 10³/uL)	Irradiated Spores	1	L23216	M	426	339	257	270	733	451	248	--
		1	L23218	M	350	355	224	364	408	73 *	451	--
		1	L23220	M	741	1137	1087	806	120 *	26 *	685	--
		1	L23222	M	501	415	306 *	410	509	373	352	--
		1	L23223	M	707	896	826	10	652	31 *	631	--
			Average		545	628	540	372	484	191	473	--
			Std Dev		172	365	392	288	239	205	184	--
	2.86 x 102	2	L23206	M	616	693	435 *	623	62 *	520	591	--
		2	L23210	M	611	569	580	--	--	258 *	--	--
		2	L23211	M	381	328	266	325	211	240 *	114	--
		2	L23215	M	413	355	267	362	430	208 *	558	--
		2	L23219	M	346	417	435	377 *	358	91 *	340	--
			Average		473	472	397	422	265	263	401	--
			Std Dev		130	155	133	136	163	157	221	--
	2.06 x 103	3	L23217	M	440	363	326	370	233	345	296	--
		3	L23227	M	474	416	342	416	390	324	353	--
		3	L23228	M	307	352	351	399	343	257	113	--
		3	L23229	M	510	446	366	461	393	470	275	--
		3	L23230	M	456	405	388	428	404	26 *	381	--
			Average		437	396	355	415	353	284	284	--
			Std Dev		77	39	24	34	71	164	104	--
	2.54 x 104	4	L23205	M	486	476	454	513	414	506	454	--
		4	L23207	M	486	425	479	549	512	503	456	--
		4	L23225	M	380	563	299	408	--	--	--	--
		4	L23231	M	588	588	517	575	443	564	448	--
		4	L23235	M	345	203	264	322	166	--	--	--
			Average		457	451	403	473	384	524	453	--
			Std Dev		97	153	113	106	151	34	4	--
	2.75 x 105	5	L23200	M	653	457	417	--	--	--	--	408
		5	L23201	M	634	555	220	173	--	--	--	--
		5	L23212	M	426	349	359	396	251 *	325	170	--
		5	L23214	M	600	626	270	--	--	--	--	--
		5	L23234	M	588	531	534	353	--	--	--	--
			Average		580	504	360	307	251	325	170	408
			Std Dev		90	105	124	118	--	--	--	--
	8.27 x 106	6	L23203	M	421	426	198	288	--	--	--	--
		6	L23204	M	539	486	250	476	--	--	--	--
		6	L23213	M	--	568	--	--	--	--	--	193
		6	L23221	M	518	--	--	--	--	--	--	--
		6	L23232	M	--	555	298	107	--	--	--	--
			Average		493	509	249	290	--	--	--	193
			Std Dev		63	66	50	185	--	--	--	--
Mean Platelet Volume (MPV) (5.2-7.7 fL)	Irradiated Spores	1	L23216	M	8.2	7.1	7.0	7.0	6.1	6.7	7.5	--
		1	L23218	M	8.4	6.6	6.7	7.5	7.0	8.5 *	6.1	--
		1	L23220	M	8.7	7.7	6.9	6.7	9.0 *	10.6 *	6.6	--
		1	L23222	M	7.1	6.6	6.5 *	6.1	5.7	6.6	6.3	--
		1	L23223	M	9.8	8.4	6.8	13.1	6.6	11.4 *	6.2	--
			Average		8.4	7.3	6.8	8.1	6.9	8.8	6.5	--
			Std Dev		1.0	0.8	0.2	2.9	1.3	2.2	0.6	--
	2.86 x 102	2	L23206	M	8.6	7.5	7.5 *	8.1	9.0 *	6.7	6.6	--
		2	L23210	M	8.7	7.6	6.0	--	--	7.3 *	--	--
		2	L23211	M	7.3	6.5	6.1	6.1	7.6	7.4 *	7.3	--
		2	L23215	M	7.7	7.0	7.1	6.4	7.3	7.9 *	6.3	--
		2	L23219	M	8.3	7.1	7.2	7.1 *	7.4	6.9 *	6.1	--
			Average		8.1	7.1	6.8	6.9	7.8	7.2	6.6	--
			Std Dev		0.6	0.4	0.7	0.9	0.8	0.5	0.5	--
	2.06 x 103	3	L23217	M	9.0	6.9	6.4	6.3	8.6	6.9	6.2	--
		3	L23227	M	8.3	7.5	6.3	7.7	8.5	6.7	6.5	--
		3	L23228	M	9.0	7.2	6.2	7.8	8.3	7.4	7.5	--
		3	L23229	M	7.1	6.4	6.1	6.7	7.7	6.2	7.0	--
		3	L23230	M	7.9	7.0	6.4	7.4	7.8	13.1 *	6.0	--
			Average		8.3	7.0	6.3	7.2	8.2	8.1	6.6	--
			Std Dev		0.8	0.4	0.1	0.7	0.4	2.9	0.6	--
	2.54 x 104	4	L23205	M	8.4	6.0	6.0	8.1	8.1	6.5	5.9	--
		4	L23207	M	7.0	6.0	5.7	7.0	6.2	5.7	5.6	--
		4	L23225	M	8.7	6.1	8.3	15.2	--	--	--	--
		4	L23231	M	8.2	6.3	6.3	9.1	9.2	6.7	5.5	--
		4	L23235	M	7.6	6.8	7.2	7.3	10.0	--	--	--
			Average		8.0	6.2	6.7	9.3	8.4	6.3	5.7	--
			Std Dev		0.7	0.3	1.1	3.4	1.6	0.5	0.2	--
	2.75 x 105	5	L23200	M	8.5	6.5	6.6	--	--	--	--	9.2
		5	L23201	M	7.1	5.8	6.7	11.8	--	--	--	--
		5	L23212	M	7.6	7.3	7.6	8.7	8.4 *	7.6	7.9	--
		5	L23214	M	6.9	6.0	6.3	--	--	--	--	--
		5	L23234	M	7.6	6.4	6.1	7.5	--	--	--	--
			Average		7.5	6.4	6.7	9.3	8.4	7.6	7.9	9.2
			Std Dev		0.6	0.6	0.6	2.2	--	--	--	--
	8.27 x 106	6	L23203	M	7.9	6.8	6.7	14.4	--	--	--	--
		6	L23204	M	8.0	6.1	7.4	13.1	--	--	--	--
		6	L23213	M	--	5.9	--	--	--	--	--	14.4
		6	L23221	M	8.8	--	--	--	--	--	--	--
		6	L23232	M	--	5.8	6.5	21.7	--	--	--	--
			Average		8.2	6.2	6.9	16.4	--	--	--	14.4
			Std Dev		0.5	0.5	0.5	4.6	--	--	--	--
%Neutophils (17.2-40.0 %)	Irradiated Spores	1	L23216	M	23.2	7.2	17.1	17.7	31.6	24.5	20.3	--
		1	L23218	M	27.4	27.5	26.0	23.5	29.9	30.3 *	28.1	--
		1	L23220	M	60.9	30.4	36.0	29.9	26.4 *	15.7 *	24.6	--
		1	L23222	M	23.6	17.8	17.2 *	17.6	16.6	24.1	19.5	--
		1	L23223	M	22.6	17.7	22.6	6.3	22.4	10.3 *	17.9	--
			Average		31.5	20.1	23.8	19.0	25.4	21.0	22.1	--
			Std Dev		16.5	9.2	7.8	8.7	6.0	7.9	4.2	--
	2.86 x 102	2	L23206	M	24.0	20.2	16.4 *	14.9	20.5 *	26.0	15.5	--
		2	L23210	M	31.7	25.3	25.9	--	--	23.2 *	--	--
		2	L23211	M	26.3	27.6	26.4	20.8	24.7	27.9 *	18.1	--
		2	L23215	M	24.8	25.6	17.4	19.9	22.2	19.9 *	17.5	--
		2	L23219	M	21.9	17.7	19.5	11.5 *	20.3	18.3 *	12.6	--
			Average		25.7	23.3	21.1	16.8	21.9	23.1	15.9	--
			Std Dev		3.7	4.1	4.7	4.4	2.0	4.0	2.5	--
	2.06 x 103	3	L23217	M	18.6	14.0	12.0	11.4	20.1	18.6	14.6	--
		3	L23227	M	23.1	15.8	16.9	15.9	18.4	19.4	17.8	--
		3	L23228	M	30.8	27.4	28.2	30.1	30.2	34.2	23.5	--
		3	L23229	M	20.2	16.8	19.6	15.2	21.8	19.4	15.1	--
		3	L23230	M	22.5	26.3	21.3	24.6	21.5	18.0 *	16.3	--
			Average		23.0	20.1	19.6	19.4	22.4	21.9	17.5	--
			Std Dev		4.7	6.3	6.0	7.7	4.6	6.9	3.6	--
	2.54 x 104	4	L23205	M	21.8	16.9	14.4	14.0	20.9	17.8	15.4	--
		4	L23207	M	26.5	24.0	26.7	21.6	24.0	24.6	15.9	--
		4	L23225	M	36.9	39.9	51.1	9.5	--	--	--	--
		4	L23231	M	28.6	28.0	29.6	30.2	33.6	22.0	16.8	--
		4	L23235	M	20.6	18.6	13.2	13.6	33.1	--	--	--
			Average		26.9	25.5	27.0	17.8	27.9	21.5	16.0	--
			Std Dev		6.5	9.2	15.3	8.2	6.4	3.4	0.7	--
	2.75 x 105	5	L23200	M	30.0	2.7	6.5	--	--	--	--	14.2
		5	L23201	M	27.5	26.5	34.3	36.1	--	--	--	--
		5	L23212	M	16.2	15.6	13.4	12.7	19.2 *	15.6	13.2	--
		5	L23214	M	39.4	33.2	69.3	--	--	--	--	--
		5	L23234	M	40.9	34.0	29.6	53.3	--	--	--	--
			Average		30.8	22.4	30.6	34.0	19.2	15.6	13.2	14.2
			Std Dev		10.0	13.3	24.4	20.4	--	--	--	--
	8.27 x 106	6	L23203	M	15.6	23.0	49.1	25.1	--	--	--	--
		6	L23204	M	30.9	31.3	52.3	37.2	--	--	--	--
		6	L23213	M	--	23.0	--	--	--	--	--	29.3
		6	L23221	M	32.5	--	--	--	--	--	--	--
		6	L23232	M	--	31.0	69.8	42.3	--	--	--	--
			Average		26.3	27.1	57.1	34.9	--	--	--	29.3
			Std Dev		9.3	4.7	11.1	8.8	--	--	--	--
%Lymphocytes (57.5-81.1 %)	Irradiated Spores	1	L23216	M	65.5	78.7	72.7	72.9	56.8	64.2	68.5	--
		1	L23218	M	65.2	63.2	65.3	69.1	61.2	60.1 *	62.3	--
		1	L23220	M	30.6	58.5	52.1	60.1	64.6 *	76.7 *	64.2	--
		1	L23222	M	69.1	73.7	75.6 *	74.5	75.5	68.8	71.5	--
		1	L23223	M	65.9	74.2	70.8	89.1	70.6	82.5 *	74.1	--
			Average		59.3	69.7	67.3	73.1	65.7	70.5	68.1	--
			Std Dev		16.1	8.4	9.3	10.5	7.4	9.1	4.9	--
	2.86 x 102	2	L23206	M	66.9	71.9	76.0 *	78.6	71.0 *	65.5	76.3	--
		2	L23210	M	59.1	67.1	66.7	--	--	67.5 *	--	--
		2	L23211	M	64.3	64.6	63.9	70.7	66.4	59.7 *	69.7	--
		2	L23215	M	69.8	67.6	77.1	74.6	71.1	73.4 *	76.1	--
		2	L23219	M	70.2	75.3	71.5	82.8 *	67.3	72.1 *	77.2	--
			Average		66.1	69.3	71.0	76.7	69.0	67.6	74.8	--
			Std Dev		4.6	4.3	5.7	5.2	2.5	5.5	3.5	--
	2.06 x 103	3	L23217	M	71.7	75.3	74.7	76.8	63.4	67.9	70.9	--
		3	L23227	M	69.1	74.6	74.0	75.4	73.5	73.1	72.8	--
		3	L23228	M	55.3	60.7	60.4	57.7	53.9	53.6	64.6	--
		3	L23229	M	73.3	76.6	72.9	77.6	70.4	73.8	77.6	--
		3	L23230	M	71.4	67.8	73.4	70.1	69.1	75.2 *	79.1	--
			Average		68.2	71.0	71.1	71.5	66.1	68.7	73.0	--
			Std Dev		7.3	6.7	6.0	8.3	7.7	8.9	5.8	--
	2.54 x 104	4	L23205	M	70.0	73.9	75.6	79.5	67.9	72.9	75.8	--
		4	L23207	M	64.9	68.7	65.5	68.8	64.7	64.9	74.1	--
		4	L23225	M	51.1	54.0	45.1	75.8	--	--	--	--
		4	L23231	M	64.9	65.3	63.3	62.3	57.7	71.0	72.8	--
		4	L23235	M	70.2	73.7	78.7	76.6	59.2	--	--	--
			Average		64.2	67.1	65.6	72.6	62.4	69.6	74.2	--
			Std Dev		7.8	8.2	13.2	7.0	4.8	4.2	1.5	--
	2.75 x 105	5	L23200	M	60.6	87.5	85.6	--	--	--	--	73.6
		5	L23201	M	64.3	67.3	61.3	60.5	--	--	--	--
		5	L23212	M	77.1	76.9	80.7	81.1	67.9 *	74.8	76.0	--
		5	L23214	M	46.4	54.7	23.0	--	--	--	--	--
		5	L23234	M	51.2	60.2	64.2	44.1	--	--	--	--
			Average		59.9	69.3	63.0	61.9	67.9	74.8	76.0	73.6
			Std Dev		12.0	13.1	24.6	18.5	--	--	--	--
	8.27 x 106	6	L23203	M	78.7	68.8	46.3	68.5	--	--	--	--
		6	L23204	M	56.8	58.7	44.7	56.0	--	--	--	--
		6	L23213	M	--	68.6	--	--	--	--	--	59.6
		6	L23221	M	59.5	--	--	--	--	--	--	--
		6	L23232	M	--	60.9	27.5	48.4	--	--	--	--
			Average		65.0	64.3	39.5	57.6	--	--	--	59.6
			Std Dev		11.9	5.2	10.4	10.1	--	--	--	--
%Monocytes (0.0-6.1 %)	Irradiated Spores	1	L23216	M	1.3	0.4	0.5	3.2	4.3	1.1	0.9	--
		1	L23218	M	1.9	2.3	0.8	1.3	1.8	4.1 *	1.8	--
		1	L23220	M	2.2	3.2	3.8	2.1	1.4 *	0.9 *	1.1	--
		1	L23222	M	1.0	0.9	1.1 *	1.6	0.7	1.2	0.8	--
		1	L23223	M	5.4	0.8	1.0	0.5	0.9	1.1 *	0.8	--
			Average		2.4	1.5	1.4	1.7	1.8	1.7	1.1	--
			Std Dev		1.8	1.2	1.3	1.0	1.5	1.4	0.4	--
	2.86 x 102	2	L23206	M	1.3	1.3	2.4 *	2.2	1.1 *	0.8	0.6	--
		2	L23210	M	1.8	1.3	1.3	--	--	1.0 *	--	--
		2	L23211	M	1.8	1.5	2.3	1.8	1.8	3.6 *	1.2	--
		2	L23215	M	1.2	1.3	1.0	1.1	1.0	0.8 *	0.9	--
		2	L23219	M	1.2	0.8	2.7	1.0 *	3.0	0.8 *	1.0	--
			Average		1.5	1.2	1.9	1.5	1.7	1.4	0.9	--
			Std Dev		0.3	0.3	0.7	0.6	0.9	1.2	0.3	--
	2.06 x 103	3	L23217	M	1.4	1.0	1.9	1.7	2.2	3.1	1.5	--
		3	L23227	M	1.3	2.8	2.4	1.0	1.5	2.0	1.0	--
		3	L23228	M	3.8	1.3	1.6	1.7	3.8	1.2	1.6	--
		3	L23229	M	1.4	2.0	2.3	2.3	0.9	0.8	1.3	--
		3	L23230	M	1.1	0.7	1.0	1.1	2.3	1.1 *	0.7	--
			Average		1.8	1.6	1.8	1.6	2.1	1.6	1.2	--
			Std Dev		1.1	0.8	0.6	0.5	1.1	0.9	0.4	--
	2.54 x 104	4	L23205	M	1.8	2.3	3.1	1.2	1.5	3.3	1.7	--
		4	L23207	M	3.5	2.6	1.4	3.6	3.9	3.8	1.2	--
		4	L23225	M	4.8	1.5	0.4	8.3	--	--	--	--
		4	L23231	M	2.2	1.5	2.3	2.5	2.8	0.8	1.7	--
		4	L23235	M	1.7	1.2	1.7	3.7	1.2	--	--	--
			Average		2.8	1.8	1.8	3.9	2.4	2.6	1.5	--
			Std Dev		1.3	0.6	1.0	2.7	1.2	1.6	0.3	--
	2.75 x 105	5	L23200	M	1.6	0.5	0.6	--	--	--	--	6.0
		5	L23201	M	4.0	1.6	1.5	1.0	--	--	--	--
		5	L23212	M	0.9	1.2	1.5	0.9	1.1 *	1.4	0.6	--
		5	L23214	M	2.5	2.7	2.5	--	--	--	--	--
		5	L23234	M	3.0	1.4	2.6	0.1	--	--	--	--
			Average		2.4	1.5	1.7	0.7	1.1	1.4	0.6	6.0
			Std Dev		1.2	0.8	0.8	0.5	--	--	--	--
	8.27 x 106	6	L23203	M	1.3	2.0	0.4	0.6	--	--	--	--
		6	L23204	M	4.5	2.0	0.6	1.6	--	--	--	--
		6	L23213	M	--	1.2	--	--	--	--	--	7.4
		6	L23221	M	1.7	--	--	--	--	--	--	--
		6	L23232	M	--	2.3	0.4	1.4	--	--	--	--
			Average		2.5	1.9	0.5	1.2	--	--	--	7.4
			Std Dev		1.7	0.5	0.1	0.5	--	--	--	--
%Eosinophils (0.1-7.0 %)	Irradiated Spores	1	L23216	M	2.4	3.9	2.7	1.2	2.2	3.0	2.7	--
		1	L23218	M	2.3	3.2	3.4	2.7	3.7	2.5 *	4.3	--
		1	L23220	M	2.1	2.1	2.8	3.0	3.1 *	3.1 *	3.2	--
		1	L23222	M	1.3	2.4	2.2 *	1.9	2.3	1.8	2.3	--
		1	L23223	M	2.2	3.1	1.6	2.0	2.4	2.8 *	3.0	--
			Average		2.1	2.9	2.5	2.2	2.7	2.6	3.1	--
			Std Dev		0.4	0.7	0.7	0.7	0.6	0.5	0.8	--
	2.86 x 102	2	L23206	M	2.3	2.7	2.0 *	1.5	2.6 *	2.6	3.1	--
		2	L23210	M	1.4	2.6	1.6	--	--	3.0 *	--	--
		2	L23211	M	2.8	2.2	2.0	2.1	2.9	2.4 *	3.9	--
		2	L23215	M	1.6	1.9	1.4	1.4	2.4	2.3 *	2.2	--
		2	L23219	M	1.8	2.0	1.5	1.5 *	2.5	3.6 *	2.8	--
			Average		2.0	2.3	1.7	1.6	2.6	2.8	3.0	--
			Std Dev		0.6	0.4	0.3	0.3	0.2	0.5	0.7	--
	2.06 x 103	3	L23217	M	1.9	2.4	2.9	1.8	3.7	2.3	2.8	--
		3	L23227	M	0.9	1.4	1.2	1.7	1.5	1.5	1.4	--
		3	L23228	M	2.3	2.4	2.1	2.9	3.5	3.5	3.3	--
		3	L23229	M	1.1	1.3	1.6	1.3	2.2	1.4	1.7	--
		3	L23230	M	2.1	2.4	1.9	1.6	2.6	2.9 *	1.7	--
			Average		1.7	2.0	1.9	1.9	2.7	2.3	2.2	--
			Std Dev		0.6	0.6	0.6	0.6	0.9	0.9	0.8	--
	2.54 x 104	4	L23205	M	1.6	1.2	1.9	1.2	2.9	1.5	1.7	--
		4	L23207	M	1.7	1.7	1.9	2.2	2.5	1.6	2.8	--
		4	L23225	M	2.3	1.7	1.3	1.9	--	--	--	--
		4	L23231	M	1.3	1.6	1.9	1.4	2.4	1.9	2.5	--
		4	L23235	M	1.2	1.3	1.7	1.5	1.4	--	--	--
			Average		1.6	1.5	1.7	1.6	2.3	1.7	2.3	--
			Std Dev		0.4	0.2	0.3	0.4	0.6	0.2	0.6	--
	2.75 x 105	5	L23200	M	1.8	3.6	3.3	--	--	--	--	1.5
		5	L23201	M	1.3	1.6	0.9	0.4	--	--	--	--
		5	L23212	M	2.0	1.8	1.1	1.7	4.0 *	2.7	3.5	--
		5	L23214	M	2.8	3.6	1.3	--	--	--	--	--
		5	L23234	M	1.9	1.7	1.0	0.8	--	--	--	--
			Average		2.0	2.5	1.5	1.0	4.0	2.7	3.5	1.5
			Std Dev		0.5	1.0	1.0	0.7	--	--	--	--
	8.27 x 106	6	L23203	M	1.4	2.1	1.3	2.8	--	--	--	--
		6	L23204	M	1.0	1.6	0.7	1.2	--	--	--	--
		6	L23213	M	--	1.6	--	--	--	--	--	0.9
		6	L23221	M	2.0	--	--	--	--	--	--	--
		6	L23232	M	--	1.8	0.5	3.2	--	--	--	--
			Average		1.5	1.8	0.8	2.4	--	--	--	0.9
			Std Dev		0.5	0.2	0.4	1.1	--	--	--	--
%Basophils (2.2-9.7 %)	Irradiated Spores	1	L23216	M	7.2	9.6	6.9	4.9	5.0	7.0	7.4	--
		1	L23218	M	3.0	3.8	4.5	3.2	3.2	2.8 *	3.4	--
		1	L23220	M	3.6	5.7	5.1	4.5	4.5 *	3.4 *	6.7	--
		1	L23222	M	3.5	5.1	3.8 *	4.3	4.8	4.2	5.6	--
		1	L23223	M	3.3	4.1	3.9	2.0	3.7	3.1 *	4.2	--
			Average		4.1	5.7	4.8	3.8	4.2	4.1	5.5	--
			Std Dev		1.7	2.3	1.3	1.2	0.8	1.7	1.7	--
	2.86 x 102	2	L23206	M	4.8	3.7	3.2 *	2.8	4.5 *	5.0	4.4	--
		2	L23210	M	3.9	3.6	3.4	--	--	5.2 *	--	--
		2	L23211	M	4.6	4.1	5.5	4.4	4.0	6.2 *	7.2	--
		2	L23215	M	2.4	3.5	3.1	3.0	3.2	3.4 *	3.2	--
		2	L23219	M	4.9	4.0	4.7	3.0 *	5.8	5.2 *	6.0	--
			Average		4.1	3.8	4.0	3.3	4.4	5.0	5.2	--
			Std Dev		1.0	0.3	1.1	0.7	1.1	1.0	1.8	--
	2.06 x 103	3	L23217	M	5.7	7.0	8.1	7.8	10.3	7.9	10.1	--
		3	L23227	M	5.4	5.1	5.5	5.9	4.9	3.4	6.5	--
		3	L23228	M	7.5	8.0	7.6	7.4	8.3	7.4	6.7	--
		3	L23229	M	3.3	3.2	3.5	3.5	4.6	4.5	4.1	--
		3	L23230	M	2.8	2.7	2.2	2.4	4.3	2.6 *	2.0	--
			Average		4.9	5.2	5.4	5.4	6.5	5.2	5.9	--
			Std Dev		1.9	2.3	2.5	2.4	2.7	2.4	3.0	--
	2.54 x 104	4	L23205	M	4.3	5.2	4.9	3.9	6.5	4.4	4.9	--
		4	L23207	M	3.1	3.1	4.4	3.7	4.8	5.1	5.7	--
		4	L23225	M	4.3	2.5	1.8	3.7	--	--	--	--
		4	L23231	M	2.7	3.1	2.5	3.4	3.3	4.2	6.1	--
		4	L23235	M	4.2	5.2	4.3	4.5	3.6	--	--	--
			Average		3.7	3.8	3.6	3.8	4.6	4.6	5.6	--
			Std Dev		0.8	1.3	1.3	0.4	1.5	0.5	0.6	--
	2.75 x 105	5	L23200	M	3.8	5.5	3.8	--	--	--	--	4.1
		5	L23201	M	2.7	2.9	1.9	1.1	--	--	--	--
		5	L23212	M	3.7	4.3	3.1	3.4	7.6 *	5.4	6.7	--
		5	L23214	M	6.0	5.7	3.8	--	--	--	--	--
		5	L23234	M	2.4	2.5	2.4	1.7	--	--	--	--
			Average		3.7	4.2	3.0	2.1	7.6	5.4	6.7	4.1
			Std Dev		1.4	1.5	0.8	1.2	--	--	--	--
	8.27 x 106	6	L23203	M	2.9	4.0	2.7	2.8	--	--	--	--
		6	L23204	M	6.1	6.3	1.4	3.2	--	--	--	--
		6	L23213	M	--	5.5	--	--	--	--	--	1.8
		6	L23221	M	4.0	--	--	--	--	--	--	--
		6	L23232	M	--	3.8	1.7	3.9	--	--	--	--
			Average		4.3	4.9	1.9	3.3	--	--	--	1.8
			Std Dev		1.6	1.2	0.7	0.6	--	--	--	--
#Neutrophils (0.80-2.90 10³/uL)	Irradiated Spores	1	L23216	M	1.77	0.33	0.78	1.31	2.58	1.60	0.89	--
		1	L23218	M	1.61	1.52	0.91	1.49	1.80	1.65 *	1.05	--
		1	L23220	M	4.71	2.38	2.09	1.86	0.73 *	0.39 *	1.00	--
		1	L23222	M	2.94	1.59	1.36 *	1.68	1.28	1.90	1.02	--
		1	L23223	M	1.49	0.88	1.34	0.17	1.13	0.29 *	0.59	--
			Average		2.50	1.34	1.30	1.30	1.50	1.17	0.91	--
			Std Dev		1.36	0.78	0.51	0.67	0.71	0.76	0.19	--
	2.86 x 102	2	L23206	M	1.71	1.60	1.18 *	0.89	0.84 *	1.92	0.71	--
		2	L23210	M	2.24	1.71	1.90	--	--	1.16 *	--	--
		2	L23211	M	1.30	1.55	1.34	1.21	1.14	1.79 *	0.40	--
		2	L23215	M	1.65	1.31	1.05	1.28	1.10	0.97 *	0.68	--
		2	L23219	M	1.75	1.21	1.51	0.93 *	1.26	0.88 *	0.62	--
			Average		1.73	1.48	1.40	1.08	1.09	1.34	0.60	--
			Std Dev		0.34	0.21	0.33	0.20	0.18	0.48	0.14	--
	2.06 x 103	3	L23217	M	1.76	1.42	1.30	1.28	1.67	1.58	0.97	--
		3	L23227	M	1.84	1.31	1.29	1.16	1.31	1.59	0.78	--
		3	L23228	M	2.07	2.02	2.11	2.05	1.92	2.25	0.84	--
		3	L23229	M	1.19	1.10	1.20	1.10	1.31	1.26	0.62	--
		3	L23230	M	1.34	1.76	1.38	1.41	1.00	0.57 *	0.54	--
			Average		1.64	1.52	1.46	1.40	1.44	1.45	0.75	--
			Std Dev		0.36	0.37	0.37	0.38	0.36	0.61	0.17	--
	2.54 x 104	4	L23205	M	1.65	1.29	1.17	1.05	1.43	1.51	0.78	--
		4	L23207	M	1.57	1.66	1.55	1.30	1.29	1.28	0.44	--
		4	L23225	M	2.14	2.78	3.68	0.35	--	--	--	--
		4	L23231	M	2.20	2.32	2.40	2.34	2.60	1.42	0.49	--
		4	L23235	M	1.42	1.28	1.15	1.06	3.97	--	--	--
			Average		1.80	1.87	1.99	1.22	2.32	1.40	0.57	--
			Std Dev		0.35	0.66	1.07	0.72	1.25	0.12	0.18	--
	2.75 x 105	5	L23200	M	1.86	0.09	0.28	--	--	--	--	1.27
		5	L23201	M	2.68	2.66	4.33	4.86	--	--	--	--
		5	L23212	M	1.26	1.25	1.11	1.06	1.32 *	0.82	0.56	--
		5	L23214	M	3.40	2.73	2.40	--	--	--	--	--
		5	L23234	M	3.77	2.96	2.73	4.53	--	--	--	--
			Average		2.59	1.94	2.17	3.48	1.32	0.82	0.56	1.27
			Std Dev		1.04	1.23	1.56	2.11	--	--	--	--
	8.27 x 106	6	L23203	M	1.42	2.02	3.30	1.18	--	--	--	--
		6	L23204	M	1.66	2.09	3.69	2.02	--	--	--	--
		6	L23213	M	--	2.38	--	--	--	--	--	3.77
		6	L23221	M	1.96	--	--	--	--	--	--	--
		6	L23232	M	--	1.77	6.13	0.65	--	--	--	--
			Average		1.68	2.07	4.37	1.28	--	--	--	3.77
			Std Dev		0.27	0.25	1.53	0.69	--	--	--	--
#Lymphocytes (2.20-5.30 10³/uL)	Irradiated Spores	1	L23216	M	4.98	3.63	3.31	5.40	4.64	4.18	2.99	--
		1	L23218	M	3.82	3.48	2.28	4.39	3.69	3.27 *	2.32	--
		1	L23220	M	2.37	4.58	3.03	3.75	1.79 *	1.89 *	2.60	--
		1	L23222	M	8.62	6.62	6.00 *	7.15	5.83	5.41	3.75	--
		1	L23223	M	4.33	3.70	4.22	2.45	3.57	2.35 *	2.46	--
			Average		4.82	4.40	3.77	4.63	3.90	3.42	2.82	--
			Std Dev		2.33	1.31	1.43	1.77	1.49	1.42	0.57	--
	2.86 x 102	2	L23206	M	4.76	5.71	5.44 *	4.71	2.92 *	4.84	3.48	--
		2	L23210	M	4.17	4.51	4.90	--	--	3.39 *	--	--
		2	L23211	M	3.19	3.62	3.25	4.12	3.07	3.82 *	1.54	--
		2	L23215	M	4.65	3.46	4.63	4.78	3.51	3.57 *	2.96	--
		2	L23219	M	5.63	5.15	5.53	6.65 *	4.18	3.48 *	3.82	--
			Average		4.48	4.49	4.75	5.07	3.42	3.82	2.95	--
			Std Dev		0.89	0.97	0.92	1.10	0.57	0.59	1.00	--
	2.06 x 103	3	L23217	M	6.76	7.66	8.12	8.61	5.25	5.76	4.71	--
		3	L23227	M	5.50	6.17	5.67	5.52	5.21	5.99	3.19	--
		3	L23228	M	3.72	4.48	4.52	3.93	3.43	3.53	2.31	--
		3	L23229	M	4.32	5.00	4.48	5.64	4.25	4.81	3.18	--
		3	L23230	M	4.27	4.53	4.77	4.01	3.21	2.40 *	2.62	--
			Average		4.91	5.57	5.51	5.54	4.27	4.50	3.20	--
			Std Dev		1.22	1.35	1.54	1.90	0.96	1.52	0.92	--
	2.54 x 104	4	L23205	M	5.31	5.64	6.16	5.99	4.64	6.17	3.86	--
		4	L23207	M	3.85	4.76	3.80	4.16	3.49	3.37	2.07	--
		4	L23225	M	2.97	3.76	3.24	2.78	--	--	--	--
		4	L23231	M	4.99	5.42	5.12	4.82	4.48	4.57	2.14	--
		4	L23235	M	4.84	5.09	6.86	5.99	7.10	--	--	--
			Average		4.39	4.93	5.04	4.75	4.93	4.70	2.69	--
			Std Dev		0.96	0.74	1.53	1.35	1.54	1.40	1.01	--
	2.75 x 105	5	L23200	M	3.76	3.00	3.71	--	--	--	--	6.56
		5	L23201	M	6.26	6.74	7.75	8.14	--	--	--	--
		5	L23212	M	5.97	6.18	6.72	6.75	4.67 *	3.93	3.23	--
		5	L23214	M	4.00	4.50	0.80	--	--	--	--	--
		5	L23234	M	4.72	5.25	5.93	3.75	--	--	--	--
			Average		4.94	5.13	4.98	6.21	4.67	3.93	3.23	6.56
			Std Dev		1.13	1.47	2.77	2.24	--	--	--	--
	8.27 x 106	6	L23203	M	7.19	6.05	3.11	3.21	--	--	--	--
		6	L23204	M	3.05	3.92	3.15	3.04	--	--	--	--
		6	L23213	M	--	7.08	--	--	--	--	--	7.65
		6	L23221	M	3.58	--	--	--	--	--	--	--
		6	L23232	M	--	3.47	2.41	0.75	--	--	--	--
			Average		4.61	5.13	2.89	2.33	--	--	--	7.65
			Std Dev		2.25	1.72	0.42	1.37	--	--	--	--
#Monocytes (0.00-0.40 10³/uL)	Irradiated Spores	1	L23216	M	0.10	0.02	0.02	0.23	0.35	0.07	0.04	--
		1	L23218	M	0.11	0.13	0.03	0.08	0.11	0.22 *	0.07	--
		1	L23220	M	0.17	0.25	0.22	0.13	0.04 *	0.02 *	0.05	--
		1	L23222	M	0.13	0.08	0.09 *	0.15	0.05	0.09	0.04	--
		1	L23223	M	0.35	0.04	0.06	0.01	0.04	0.03 *	0.03	--
			Average		0.17	0.10	0.08	0.12	0.12	0.09	0.05	--
			Std Dev		0.10	0.09	0.08	0.08	0.13	0.08	0.02	--
	2.86 x 102	2	L23206	M	0.09	0.10	0.17 *	0.13	0.05 *	0.06	0.03	--
		2	L23210	M	0.12	0.09	0.09	--	--	0.05 *	--	--
		2	L23211	M	0.09	0.08	0.12	0.11	0.08	0.23 *	0.03	--
		2	L23215	M	0.08	0.07	0.06	0.07	0.05	0.04 *	0.03	--
		2	L23219	M	0.09	0.06	0.21	0.08 *	0.19	0.04 *	0.05	--
			Average		0.09	0.08	0.13	0.10	0.09	0.08	0.04	--
			Std Dev		0.02	0.02	0.06	0.03	0.07	0.08	0.01	--
	2.06 x 103	3	L23217	M	0.13	0.11	0.20	0.19	0.19	0.26	0.10	--
		3	L23227	M	0.11	0.23	0.19	0.08	0.11	0.17	0.05	--
		3	L23228	M	0.26	0.10	0.12	0.11	0.24	0.08	0.06	--
		3	L23229	M	0.08	0.13	0.14	0.17	0.06	0.05	0.05	--
		3	L23230	M	0.06	0.05	0.06	0.06	0.11	0.03 *	0.02	--
			Average		0.13	0.12	0.14	0.12	0.14	0.12	0.06	--
			Std Dev		0.08	0.07	0.06	0.06	0.07	0.10	0.03	--
	2.54 x 104	4	L23205	M	0.14	0.18	0.25	0.09	0.10	0.28	0.08	--
		4	L23207	M	0.21	0.18	0.08	0.22	0.21	0.20	0.03	--
		4	L23225	M	0.28	0.10	0.03	0.30	--	--	--	--
		4	L23231	M	0.17	0.13	0.18	0.19	0.22	0.05	0.05	--
		4	L23235	M	0.12	0.08	0.15	0.29	0.14	--	--	--
			Average		0.18	0.13	0.14	0.22	0.17	0.18	0.05	--
			Std Dev		0.06	0.05	0.09	0.09	0.06	0.12	0.03	--
	2.75 x 105	5	L23200	M	0.10	0.02	0.03	--	--	--	--	0.54
		5	L23201	M	0.39	0.16	0.19	0.14	--	--	--	--
		5	L23212	M	0.07	0.09	0.12	0.08	0.08 *	0.07	0.03	--
		5	L23214	M	0.22	0.22	0.09	--	--	--	--	--
		5	L23234	M	0.28	0.12	0.24	0.01	--	--	--	--
			Average		0.21	0.12	0.13	0.08	0.08	0.07	0.03	0.54
			Std Dev		0.13	0.07	0.08	0.07	--	--	--	--
	8.27 x 106	6	L23203	M	0.11	0.18	0.02	0.03	--	--	--	--
		6	L23204	M	0.24	0.13	0.04	0.08	--	--	--	--
		6	L23213	M	--	0.12	--	--	--	--	--	0.95
		6	L23221	M	0.10	--	--	--	--	--	--	--
		6	L23232	M	--	0.13	0.04	0.02	--	--	--	--
			Average		0.15	0.14	0.03	0.04	--	--	--	0.95
			Std Dev		0.08	0.03	0.01	0.03	--	--	--	--
#Eosinophils (0.00-0.40 10³/uL)	Irradiated Spores	1	L23216	M	0.18	0.18	0.12	0.09	0.18	0.20	0.12	--
		1	L23218	M	0.14	0.17	0.12	0.17	0.22	0.14 *	0.16	--
		1	L23220	M	0.16	0.17	0.16	0.19	0.09 *	0.08 *	0.13	--
		1	L23222	M	0.16	0.22	0.17 *	0.18	0.18	0.14	0.12	--
		1	L23223	M	0.15	0.15	0.10	0.05	0.12	0.08 *	0.10	--
			Average		0.16	0.18	0.13	0.14	0.16	0.13	0.13	--
			Std Dev		0.01	0.03	0.03	0.06	0.05	0.05	0.02	--
	2.86 x 102	2	L23206	M	0.16	0.21	0.14 *	0.09	0.11 *	0.20	0.14	--
		2	L23210	M	0.10	0.17	0.12	--	--	0.15 *	--	--
		2	L23211	M	0.14	0.12	0.10	0.12	0.13	0.15 *	0.09	--
		2	L23215	M	0.11	0.10	0.09	0.09	0.12	0.11 *	0.09	--
		2	L23219	M	0.14	0.13	0.12	0.12 *	0.16	0.17 *	0.14	--
			Average		0.13	0.15	0.11	0.11	0.13	0.16	0.12	--
			Std Dev		0.02	0.04	0.02	0.02	0.02	0.03	0.03	--
	2.06 x 103	3	L23217	M	0.18	0.24	0.31	0.21	0.30	0.20	0.19	--
		3	L23227	M	0.07	0.12	0.09	0.12	0.11	0.12	0.06	--
		3	L23228	M	0.15	0.18	0.15	0.20	0.23	0.23	0.12	--
		3	L23229	M	0.06	0.09	0.10	0.10	0.13	0.09	0.07	--
		3	L23230	M	0.12	0.16	0.12	0.09	0.12	0.09 *	0.06	--
			Average		0.12	0.16	0.15	0.14	0.18	0.15	0.10	--
			Std Dev		0.05	0.06	0.09	0.06	0.08	0.07	0.06	--
	2.54 x 104	4	L23205	M	0.12	0.09	0.15	0.09	0.20	0.12	0.09	--
		4	L23207	M	0.10	0.12	0.11	0.13	0.14	0.08	0.08	--
		4	L23225	M	0.13	0.12	0.09	0.07	--	--	--	--
		4	L23231	M	0.10	0.13	0.15	0.11	0.19	0.12	0.07	--
		4	L23235	M	0.08	0.09	0.15	0.12	0.17	--	--	--
			Average		0.11	0.11	0.13	0.10	0.18	0.11	0.08	--
			Std Dev		0.02	0.02	0.03	0.02	0.03	0.02	0.01	--
	2.75 x 105	5	L23200	M	0.11	0.12	0.14	--	--	--	--	0.14
		5	L23201	M	0.12	0.16	0.11	0.06	--	--	--	--
		5	L23212	M	0.15	0.14	0.09	0.15	0.27 *	0.14	0.15	--
		5	L23214	M	0.24	0.29	0.04	--	--	--	--	--
		5	L23234	M	0.18	0.14	0.09	0.07	--	--	--	--
			Average		0.16	0.17	0.09	0.09	0.27	0.14	0.15	0.14
			Std Dev		0.05	0.07	0.04	0.05	--	--	--	--
	8.27 x 106	6	L23203	M	0.13	0.18	0.08	0.13	--	--	--	--
		6	L23204	M	0.06	0.11	0.05	0.06	--	--	--	--
		6	L23213	M	--	0.16	--	--	--	--	--	0.11
		6	L23221	M	0.12	--	--	--	--	--	--	--
		6	L23232	M	--	0.10	0.05	0.05	--	--	--	--
			Average		0.10	0.14	0.06	0.08	--	--	--	0.11
			Std Dev		0.04	0.04	0.02	0.04	--	--	--	--
#Basophils (0.10-0.60 10³/uL)	Irradiated Spores	1	L23216	M	0.55	0.44	0.32	0.36	0.41	0.46	0.32	--
		1	L23218	M	0.17	0.21	0.16	0.20	0.19	0.15 *	0.13	--
		1	L23220	M	0.28	0.45	0.30	0.28	0.12 *	0.08 *	0.27	--
		1	L23222	M	0.44	0.46	0.30 *	0.41	0.37	0.33	0.29	--
		1	L23223	M	0.22	0.20	0.23	0.05	0.19	0.09 *	0.14	--
			Average		0.33	0.35	0.26	0.26	0.26	0.22	0.23	--
			Std Dev		0.16	0.13	0.07	0.14	0.13	0.17	0.09	--
	2.86 x 102	2	L23206	M	0.34	0.29	0.23 *	0.17	0.19 *	0.37	0.20	--
		2	L23210	M	0.28	0.24	0.25	--	--	0.26 *	--	--
		2	L23211	M	0.23	0.23	0.28	0.26	0.18	0.40 *	0.16	--
		2	L23215	M	0.16	0.18	0.19	0.19	0.16	0.17 *	0.12	--
		2	L23219	M	0.39	0.27	0.36	0.24 *	0.36	0.25 *	0.30	--
			Average		0.28	0.24	0.26	0.22	0.22	0.29	0.20	--
			Std Dev		0.09	0.04	0.06	0.04	0.09	0.09	0.08	--
	2.06 x 103	3	L23217	M	0.54	0.71	0.88	0.88	0.85	0.67	0.67	--
		3	L23227	M	0.43	0.42	0.42	0.43	0.35	0.27	0.29	--
		3	L23228	M	0.50	0.59	0.57	0.50	0.53	0.49	0.24	--
		3	L23229	M	0.19	0.21	0.22	0.25	0.28	0.29	0.17	--
		3	L23230	M	0.17	0.18	0.14	0.13	0.20	0.08 *	0.07	--
			Average		0.37	0.42	0.45	0.44	0.44	0.36	0.29	--
			Std Dev		0.17	0.23	0.30	0.29	0.26	0.23	0.23	--
	2.54 x 104	4	L23205	M	0.32	0.40	0.40	0.30	0.45	0.37	0.25	--
		4	L23207	M	0.18	0.21	0.25	0.23	0.26	0.27	0.16	--
		4	L23225	M	0.25	0.18	0.13	0.14	--	--	--	--
		4	L23231	M	0.21	0.26	0.20	0.26	0.25	0.27	0.18	--
		4	L23235	M	0.29	0.36	0.38	0.35	0.43	--	--	--
			Average		0.25	0.28	0.27	0.26	0.35	0.30	0.20	--
			Std Dev		0.06	0.09	0.12	0.08	0.11	0.06	0.05	--
	2.75 x 105	5	L23200	M	0.23	0.19	0.16	--	--	--	--	0.37
		5	L23201	M	0.26	0.29	0.24	0.15	--	--	--	--
		5	L23212	M	0.28	0.34	0.26	0.29	0.52 *	0.28	0.28	--
		5	L23214	M	0.52	0.47	0.13	--	--	--	--	--
		5	L23234	M	0.22	0.22	0.22	0.14	--	--	--	--
			Average		0.30	0.30	0.20	0.19	0.52	0.28	0.28	0.37
			Std Dev		0.12	0.11	0.05	0.08	--	--	--	--
	8.27 x 106	6	L23203	M	0.26	0.35	0.18	0.13	--	--	--	--
		6	L23204	M	0.33	0.42	0.10	0.17	--	--	--	--
		6	L23213	M	--	0.56	--	--	--	--	--	0.24
		6	L23221	M	0.24	--	--	--	--	--	--	--
		6	L23232	M	--	0.22	0.15	0.06	--	--	--	--
			Average		0.28	0.39	0.14	0.12	--	--	--	0.24
			Std Dev		0.05	0.14	0.04	0.06	--	--	--	--
Neutrophils#/Lymphocytes# Ratio	Irradiated Spores	1	L23216	M	0.355	0.091	0.236	0.243	0.556	0.383	0.298	--
		1	L23218	M	0.421	0.437	0.399	0.339	0.488	0.505 *	0.453	--
		1	L23220	M	1.987	0.520	0.690	0.496	0.408 *	0.206 *	0.385	--
		1	L23222	M	0.341	0.240	0.227 *	0.235	0.220	0.351	0.272	--
		1	L23223	M	0.344	0.238	0.318	0.069	0.317	0.123 *	0.240	--
			Average		0.690	0.305	0.374	0.276	0.398	0.314	0.330	--
			Std Dev		0.726	0.172	0.190	0.157	0.134	0.151	0.088	--
	2.86 x 102	2	L23206	M	0.359	0.280	0.217 *	0.189	0.288 *	0.397	0.204	--
		2	L23210	M	0.537	0.379	0.388	--	--	0.342 *	--	--
		2	L23211	M	0.408	0.428	0.412	0.294	0.371	0.469 *	0.260	--
		2	L23215	M	0.355	0.379	0.227	0.268	0.313	0.272 *	0.230	--
		2	L23219	M	0.311	0.235	0.273	0.140 *	0.301	0.253 *	0.162	--
			Average		0.394	0.340	0.303	0.223	0.318	0.347	0.214	--
			Std Dev		0.087	0.080	0.091	0.071	0.037	0.089	0.042	--
	2.06 x 103	3	L23217	M	0.260	0.185	0.160	0.149	0.318	0.274	0.206	--
		3	L23227	M	0.335	0.212	0.228	0.210	0.251	0.265	0.245	--
		3	L23228	M	0.556	0.451	0.467	0.522	0.560	0.637	0.364	--
		3	L23229	M	0.275	0.220	0.268	0.195	0.308	0.262	0.195	--
		3	L23230	M	0.314	0.389	0.289	0.352	0.312	0.238 *	0.206	--
			Average		0.348	0.291	0.282	0.286	0.350	0.335	0.243	--
			Std Dev		0.120	0.120	0.114	0.152	0.121	0.169	0.070	--
	2.54 x 104	4	L23205	M	0.311	0.229	0.190	0.175	0.308	0.245	0.202	--
		4	L23207	M	0.408	0.349	0.408	0.313	0.370	0.380	0.213	--
		4	L23225	M	0.721	0.739	1.136	0.126	--	--	--	--
		4	L23231	M	0.441	0.428	0.469	0.485	0.580	0.311	0.229	--
		4	L23235	M	0.293	0.251	0.168	0.177	0.559	--	--	--
			Average		0.435	0.399	0.474	0.255	0.454	0.312	0.215	--
			Std Dev		0.172	0.206	0.393	0.146	0.136	0.068	0.014	--
	2.75 x 105	5	L23200	M	0.495	0.030	0.075	--	--	--	--	0.194
		5	L23201	M	0.428	0.395	0.559	0.597	--	--	--	--
		5	L23212	M	0.211	0.202	0.165	0.157	0.283 *	0.209	0.173	--
		5	L23214	M	0.850	0.607	3.000	--	--	--	--	--
		5	L23234	M	0.799	0.564	0.460	1.208	--	--	--	--
			Average		0.557	0.360	0.852	0.654	0.283	0.209	0.173	0.194
			Std Dev		0.267	0.244	1.217	0.528	--	--	--	--
	8.27 x 106	6	L23203	M	0.197	0.334	1.061	0.368	--	--	--	--
		6	L23204	M	0.544	0.533	1.171	0.664	--	--	--	--
		6	L23213	M	--	0.336	--	--	--	--	--	0.493
		6	L23221	M	0.547	--	--	--	--	--	--	--
		6	L23232	M	--	0.510	2.544	0.867	--	--	--	--
			Average		0.429	0.428	1.592	0.633	--	--	--	0.493
			Std Dev		0.201	0.108	0.826	0.251	--	--	--	--
Neutrophils%/Lymphocytes% Ratio	Irradiated Spores	1	L23216	M	0.354	0.091	0.235	0.243	0.556	0.382	0.296	--
		1	L23218	M	0.420	0.435	0.398	0.340	0.489	0.504 *	0.451	--
		1	L23220	M	1.990	0.520	0.691	0.498	0.409 *	0.205 *	0.383	--
		1	L23222	M	0.342	0.242	0.228 *	0.236	0.220	0.350	0.273	--
		1	L23223	M	0.343	0.239	0.319	0.071	0.317	0.125 *	0.242	--
			Average		0.690	0.305	0.374	0.278	0.398	0.313	0.329	--
			Std Dev		0.728	0.171	0.190	0.157	0.134	0.150	0.086	--
	2.86 x 102	2	L23206	M	0.359	0.281	0.216 *	0.190	0.289 *	0.397	0.203	--
		2	L23210	M	0.536	0.377	0.388	--	--	0.344 *	--	--
		2	L23211	M	0.409	0.427	0.413	0.294	0.372	0.467 *	0.260	--
		2	L23215	M	0.355	0.379	0.226	0.267	0.312	0.271 *	0.230	--
		2	L23219	M	0.312	0.235	0.273	0.139 *	0.302	0.254 *	0.163	--
			Average		0.394	0.340	0.303	0.223	0.319	0.347	0.214	--
			Std Dev		0.086	0.079	0.092	0.071	0.037	0.089	0.041	--
	2.06 x 103	3	L23217	M	0.259	0.186	0.161	0.148	0.317	0.274	0.206	--
		3	L23227	M	0.334	0.212	0.228	0.211	0.250	0.265	0.245	--
		3	L23228	M	0.557	0.451	0.467	0.522	0.560	0.638	0.364	--
		3	L23229	M	0.276	0.219	0.269	0.196	0.310	0.263	0.195	--
		3	L23230	M	0.315	0.388	0.290	0.351	0.311	0.239 *	0.206	--
			Average		0.348	0.291	0.283	0.286	0.350	0.336	0.243	--
			Std Dev		0.120	0.120	0.114	0.152	0.121	0.169	0.070	--
	2.54 x 104	4	L23205	M	0.311	0.229	0.190	0.176	0.308	0.244	0.203	--
		4	L23207	M	0.408	0.349	0.408	0.314	0.371	0.379	0.215	--
		4	L23225	M	0.722	0.739	1.133	0.125	--	--	--	--
		4	L23231	M	0.441	0.429	0.468	0.485	0.582	0.310	0.231	--
		4	L23235	M	0.293	0.252	0.168	0.178	0.559	--	--	--
			Average		0.435	0.400	0.473	0.256	0.455	0.311	0.216	--
			Std Dev		0.172	0.206	0.391	0.146	0.136	0.068	0.014	--
	2.75 x 105	5	L23200	M	0.495	0.031	0.076	--	--	--	--	0.193
		5	L23201	M	0.428	0.394	0.560	0.597	--	--	--	--
		5	L23212	M	0.210	0.203	0.166	0.157	0.283 *	0.209	0.174	--
		5	L23214	M	0.849	0.607	3.013	--	--	--	--	--
		5	L23234	M	0.799	0.565	0.461	1.209	--	--	--	--
			Average		0.556	0.360	0.855	0.654	0.283	0.209	0.174	0.193
			Std Dev		0.267	0.243	1.223	0.528	--	--	--	--
	8.27 x 106	6	L23203	M	0.198	0.334	1.060	0.366	--	--	--	--
		6	L23204	M	0.544	0.533	1.170	0.664	--	--	--	--
		6	L23213	M	--	0.335	--	--	--	--	--	0.492
		6	L23221	M	0.546	--	--	--	--	--	--	--
		6	L23232	M	--	0.509	2.538	0.874	--	--	--	--
			Average		0.429	0.428	1.589	0.635	--	--	--	0.492
			Std Dev		0.200	0.108	0.823	0.255	--	--	--	--
Notes on Data
Bold > Normal Range, Underscore - < Normal Range
* Clot Removed
-- No Value
