# Supplementary material for: Physiological Responses to a Single Low-Dose of Bacillus anthracis Spores in the Rabbit Model of Inhalational Anthrax
Source: Pathogens. 2020 Jun 11;9(6):461. doi: 10.3390/pathogens9060461 (PMC7350313; doi:10.3390/pathogens9060461)
Supplement: Supplementary file 1 [file pathogens-09-00461-s001.zip › Supplemental Table 3. Individual Clinical Chemisty Data.xlsx]

## Sheet: Clinical_Chemistry
Table S3 Clinical Chemistry
The following data are the raw clinical chemistry data summarized by animal and by group.
Parameter	Challeng Dose	Group ID	Animal ID	Sex	Day -3	Day 1	Day 2	Day 3	Day 7	Day 14	Day 21	Terminal
Blood Urea Nitrogen (5.0-30.0 mg/dL)	Irradiated Spores	1	L23216	M	15.3	20.3	17.1	15.2	20.1	23.0	16.7	--
		1	L23218	M	15.6	16.8	17.2	14.7	14.0	14.3	15.5	--
		1	L23220	M	15.6	17.9	19.0	12.8	17.4	22.6	19.7	--
		1	L23222	M	25.1	25.4	23.4 *	19.8	23.4	24.1	21.6	--
		1	L23223	M	17.3	20.6	20.1	17.4	19.9	24.4	20.0	--
			Average		17.8	20.2	19.4	16.0	19.0	21.7	18.7	--
			Std Dev		4.2	3.3	2.6	2.7	3.5	4.2	2.5	--
	2.86 x 102	2	L23206	M	18.0	18.1	19.4	19.8	21.1	20.8	17.4	--
		2	L23210	M	13.8	19.1	19.8 *	17.5	--	24.3	20.8	--
		2	L23211	M	16.2	18.7	16.7	14.9	19.1	+	17.9	--
		2	L23215	M	12.5	16.0	12.7	11.1	17.0	+	12.8	--
		2	L23219	M	15.4	16.7	13.8	13.5	18.6	16.6	15.4	--
			Average		15.2	17.7	16.5	15.4	19.0	20.6	16.9	--
			Std Dev		2.1	1.3	3.2	3.4	1.7	3.9	3.0	--
	2.06 x 103	3	L23217	M	16.5	19.1	15.4	14.0	19.3	18.4	19.4	--
		3	L23227	M	22.1	22.9	17.9	13.9	22.0	22.1	17.1	--
		3	L23228	M	19.5	19.9	21.0	17.2	19.9	25.9	17.4	--
		3	L23229	M	15.9	18.1	16.4	16.3	17.2	18.8	15.3	--
		3	L23230	M	19.7 *	23.3	17.9	17.4	17.3	22.5	17.1	--
			Average		18.7	20.7	17.7	15.8	19.1	21.5	17.3	--
			Std Dev		2.5	2.3	2.1	1.7	2.0	3.1	1.5	--
	2.54 x 104	4	L23205	M	18.5	20.5	15.6	18.4	20.8	18.5	16.6	--
		4	L23207	M	29.5	26.4	24.0	22.8	28.2	31.1	21.4	--
		4	L23225	M	18.0	18.9	16.9	12.8	--	--	--	66.9 ****
		4	L23231	M	18.8	20.5	17.1	15.9	20.5	24.3	20.4	--
		4	L23235	M	19.9	16.8	16.4	13.0	15.9	--	--	--
			Average		20.9	20.6	18.0	16.6	21.4	24.6	19.5	66.9
			Std Dev		4.8	3.6	3.4	4.2	5.1	6.3	2.5	--
	2.75 x 105	5	L23200	M	22.6	21.0	22.7	--	--	--	--	20.5
		5	L23201	M	27.2	25.0	21.9 *, ^^	60.3 *, ^^	--	--	--	--
		5	L23212	M	17.5	18.4	17.6	16.6	18.0	20.8	17.0	--
		5	L23214	M	20.1	19.5	20.0 *	17.0 ^^	--	--	--	--
		5	L23234	M	14.7	15.6	13.5	13.2	--	--	--	--
			Average		20.4	19.9	19.1	26.8	18.0	20.8	17.0	20.5
			Std Dev		4.8	3.5	3.7	22.4	--	--	--	--
	8.27 x 106	6	L23203	M	17.5	17.1	12.9	12.3	--	--	--	--
		6	L23204	M	23.0	22.7	16.3 *	14.1 ****	--	--	--	65.9 ****
		6	L23213	M	--	16.2	--	--	--	--	--	28.8 *
		6	L23221	M	20.8	--	--	--	--	--	--	--
		6	L23232	M	--	16.9	14.6	19.9	--	--	--	--
			Average		20.4	18.2	14.6	15.4	--	--	--	47.4
			Std Dev		2.8	3.0	1.7	4.0	--	--	--	26.2
Creatinine (0.5-3.0 mg/dL)	Irradiated Spores	1	L23216	M	0.92	0.89	0.82	0.93	1.07	1.13	1.21	--
		1	L23218	M	0.93	0.76	0.75	0.97	1.03	1.07	0.99	--
		1	L23220	M	0.94	0.75	0.82	0.96	1.00	0.85	0.98	--
		1	L23222	M	1.19	1.07	0.93 *	1.04	1.24	1.10	1.25	--
		1	L23223	M	0.83	1.06	0.81	1.01	0.98	1.15	1.14	--
			Average		0.96	0.91	0.83	0.98	1.06	1.06	1.11	--
			Std Dev		0.13	0.16	0.07	0.04	0.10	0.12	0.12	--
	2.86 x 102	2	L23206	M	0.75	0.74	0.78	1.00	1.18	0.96	1.13	--
		2	L23210	M	0.92	1.11	0.88 *	1.09	--	0.99	1.13	--
		2	L23211	M	0.91	0.86	0.74	0.90	1.27	+	1.17	--
		2	L23215	M	0.71	0.66	0.66	0.68	0.88	+	0.87	--
		2	L23219	M	0.66	0.76	0.66	0.88	1.34	0.77	1.05	--
			Average		0.79	0.83	0.74	0.91	1.17	0.91	1.07	--
			Std Dev		0.12	0.17	0.09	0.15	0.20	0.12	0.12	--
	2.06 x 103	3	L23217	M	0.92	0.94	0.94	1.03	1.57	1.18	1.37	--
		3	L23227	M	1.24	0.73	0.72	0.73	0.89	0.89	1.05	--
		3	L23228	M	0.73	0.80	0.82	0.88	0.99	0.96	1.14	--
		3	L23229	M	0.76	0.81	0.84	0.96	0.89	1.01	1.19	--
		3	L23230	M	1.86 *	0.84	0.64	0.84	1.10	1.00	1.09	--
			Average		1.10	0.82	0.79	0.89	1.09	1.01	1.17	--
			Std Dev		0.47	0.08	0.12	0.11	0.28	0.11	0.12	--
	2.54 x 104	4	L23205	M	0.58	0.65	0.70	0.78	0.86	1.05	1.00	--
		4	L23207	M	1.13	0.74	0.90	1.17	1.02	1.06	1.20	--
		4	L23225	M	2.13	0.83	1.01	1.05	--	--	--	4.92 ****
		4	L23231	M	0.83	0.78	0.77	0.77	0.99	1.13	1.23	--
		4	L23235	M	0.78	0.64	0.66	0.68	0.86	--	--	--
			Average		1.09	0.73	0.81	0.89	0.93	1.08	1.14	4.92
			Std Dev		0.61	0.08	0.15	0.21	0.08	0.04	0.13	--
	2.75 x 105	5	L23200	M	0.85	0.69	0.77	--	--	--	--	1.04
		5	L23201	M	0.96	0.70	1.18 *, ^^	1.92 *, ^^	--	--	--	--
		5	L23212	M	0.79	0.71	0.78	0.99	0.87	0.97	1.14	--
		5	L23214	M	0.90	0.71	0.95 *	1.29 ^^	--	--	--	--
		5	L23234	M	0.80	0.73	0.79	1.14	--	--	--	--
			Average		0.86	0.71	0.89	1.34	0.87	0.97	1.14	1.04
			Std Dev		0.07	0.01	0.18	0.41	--	--	--	--
	8.27 x 106	6	L23203	M	0.68	0.76	0.79	0.71	--	--	--	--
		6	L23204	M	0.77	0.65	1.06 *	1.06 ****	--	--	--	5.01 ****
		6	L23213	M	--	0.68	--	--	--	--	--	1.65 *
		6	L23221	M	0.59	--	--	--	--	--	--	--
		6	L23232	M	--	0.86	0.93	1.17	--	--	--	--
			Average		0.68	0.74	0.93	0.98	--	--	--	3.33
			Std Dev		0.09	0.09	0.14	0.24	--	--	--	2.38
BUN/Creatinine Ratio	Irradiated Spores	1	L23216	M	16.6	22.8	20.9	16.3	18.8	20.4	13.8	--
		1	L23218	M	16.8	22.1	22.9	15.2	13.6	13.4	15.7	--
		1	L23220	M	16.6	23.9	23.2	13.3	17.4	26.6	20.1	--
		1	L23222	M	21.1	23.7	25.2 *	19.0	18.9	21.9	17.3	--
		1	L23223	M	20.8	19.4	24.8	17.2	20.3	21.2	17.5	--
			Average		18.4	22.4	23.4	16.2	17.8	20.7	16.9	--
			Std Dev		2.3	1.8	1.7	2.1	2.6	4.7	2.3	--
	2.86 x 102	2	L23206	M	24.0	24.5	24.9	19.8	17.9	21.7	15.4	--
		2	L23210	M	15.0	17.2	22.5 *	16.1	--	24.5	18.4	--
		2	L23211	M	17.8	21.7	22.6	16.6	15.0	+	15.3	--
		2	L23215	M	17.6	24.2	19.2	16.3	19.3	+	14.7	--
		2	L23219	M	23.3	22.0	20.9	15.3	13.9	21.6	14.7	--
			Average		19.5	21.9	22.0	16.8	16.5	22.6	15.7	--
			Std Dev		3.9	2.9	2.1	1.7	2.5	1.6	1.5	--
	2.06 x 103	3	L23217	M	17.9	20.3	16.4	13.6	12.3	15.6	14.2	--
		3	L23227	M	17.8	31.4	24.9	19.0	24.7	24.8	16.3	--
		3	L23228	M	26.7	24.9	25.6	19.5	20.1	27.0	15.3	--
		3	L23229	M	20.9	22.3	19.5	17.0	19.3	18.6	12.9	--
		3	L23230	M	10.6 *	27.7	28.0	20.7	15.7	22.5	15.7	--
			Average		18.8	25.3	22.9	18.0	18.4	21.7	14.9	--
			Std Dev		5.8	4.4	4.8	2.8	4.7	4.6	1.3	--
	2.54 x 104	4	L23205	M	31.9	31.5	22.3	23.6	24.2	17.6	16.6	--
		4	L23207	M	26.1	35.7	26.7	19.5	27.6	29.3	17.8	--
		4	L23225	M	8.5	22.8	16.7	12.2	--	--	--	13.6 ****
		4	L23231	M	22.7	26.3	22.2	20.6	20.7	21.5	16.6	--
		4	L23235	M	25.5	26.3	24.8	19.1	18.5	--	--	--
			Average		22.9	28.5	22.5	19.0	22.8	22.8	17.0	13.6
			Std Dev		8.7	5.1	3.8	4.2	4.0	6.0	0.7	--
	2.75 x 105	5	L23200	M	26.6	30.4	29.5	--	--	--	--	19.7
		5	L23201	M	28.3	35.7	18.6 *, ^^	31.4 *, ^^	--	--	--	--
		5	L23212	M	22.2	25.9	22.6	16.8	20.7	21.4	14.9	--
		5	L23214	M	22.3	27.5	21.1 *	13.2 ^^	--	--	--	--
		5	L23234	M	18.4	21.4	17.1	11.6	--	--	--	--
			Average		23.6	28.2	21.8	18.3	20.7	21.4	14.9	19.7
			Std Dev		3.9	5.3	4.8	9.0	--	--	--	--
	8.27 x 106	6	L23203	M	25.7	22.5	16.3	17.3	--	--	--	--
		6	L23204	M	29.9	34.9	15.4 *	13.3 ****	--	--	--	13.2 ****
		6	L23213	M	--	23.8	--	--	--	--	--	17.5 *
		6	L23221	M	35.3	--	--	--	--	--	--	--
		6	L23232	M	--	19.7	15.7	17.0	--	--	--	--
			Average		30.3	25.2	15.8	15.9	--	--	--	15.4
			Std Dev		4.8	6.7	0.5	2.2	--	--	--	3.0
Sodium (125-160 mEq/L)	Irradiated Spores	1	L23216	M	143	145	146	141	147	145	141	--
		1	L23218	M	143	145	146	148	148	146	142	--
		1	L23220	M	146	145	145	145	144	143	140	--
		1	L23222	M	143	145	144 *	143	142	143	140	--
		1	L23223	M	145	147	145	144	144	146	141	--
			Average		144	145	145	144	145	145	141	--
			Std Dev		1	1	1	3	2	2	1	--
	2.86 x 102	2	L23206	M	143	145	145	147	153	146	143	--
		2	L23210	M	142	147	144 *	145	--	143	141	--
		2	L23211	M	146	148	147	146	151	147	142	--
		2	L23215	M	143	145	144	144	145	+	142	--
		2	L23219	M	145	146	147	147	155	143	140	--
			Average		144	146	145	146	151	145	142	--
			Std Dev		2	1	2	1	4	2	1	--
	2.06 x 103	3	L23217	M	141	144	145	145	148	143	142	--
		3	L23227	M	135	148	146	146	149	145	141	--
		3	L23228	M	146	145	145	146	148	146	142	--
		3	L23229	M	142	144	145	147	143	146	142	--
		3	L23230	M	126 *	144	147	144	151	144	141	--
			Average		138	145	146	146	148	145	142	--
			Std Dev		8	2	1	1	3	1	1	--
	2.54 x 104	4	L23205	M	143	147	146	150	146	146	143	--
		4	L23207	M	146	147	150	156	147	146	138	--
		4	L23225	M	127	146	144	142	--	--	--	139 ****
		4	L23231	M	141	145	146	147	146	146	142	--
		4	L23235	M	144	146	146	147	145	--	--	--
			Average		140	146	146	148	146	146	141	139
			Std Dev		8	1	2	5	1	0	3	--
	2.75 x 105	5	L23200	M	145	144	146	--	--	--	--	143
		5	L23201	M	150	146	146 *, ^^	145 *, ^^	--	--	--	--
		5	L23212	M	144	145	144	145	143	145	141	--
		5	L23214	M	146	147	143 *	145 ^^	--	--	--	--
		5	L23234	M	146	146	146	144	--	--	--	--
			Average		146	146	145	145	143	145	141	143
			Std Dev		2	1	1	1	--	--	--	--
	8.27 x 106	6	L23203	M	144	147	145	140	--	--	--	--
		6	L23204	M	145	146	140 *	142 ****	--	--	--	121 ****
		6	L23213	M	--	145	--	--	--	--	--	150 *
		6	L23221	M	143	--	--	--	--	--	--	--
		6	L23232	M	--	146	145	142	--	--	--	--
			Average		144	146	143	141	--	--	--	136
			Std Dev		1	1	3	1	--	--	--	21
Potassium (3.0-7.0 mEq/L)	Irradiated Spores	1	L23216	M	3.7	4.8	4.3	4.3	5.6	5.5	3.7	--
		1	L23218	M	4.0	4.2	4.4	4.8	5.9	5.4	3.5	--
		1	L23220	M	3.9	4.7	4.7	4.6	5.2	5.5	3.5	--
		1	L23222	M	5.8	4.9	5.0 *	5.7	4.8	5.4	3.6	--
		1	L23223	M	4.5	5.9	5.2	4.9	5.0	5.6	4.0	--
			Average		4.4	4.9	4.7	4.9	5.3	5.5	3.7	--
			Std Dev		0.8	0.6	0.4	0.5	0.4	0.1	0.2	--
	2.86 x 102	2	L23206	M	4.7	5.2	5.7	6.0	4.8	6.3	3.8	--
		2	L23210	M	4.7	6.3	5.2 *	5.3	--	6.0	3.9	--
		2	L23211	M	4.7	5.4	4.2	5.0	5.4	7.0	3.9	--
		2	L23215	M	4.2	4.7	4.9	4.6	5.7	+	3.4	--
		2	L23219	M	4.4	4.5	5.6	5.5	5.0	5.0	3.9	--
			Average		4.5	5.2	5.1	5.3	5.2	6.1	3.8	--
			Std Dev		0.2	0.7	0.6	0.5	0.4	0.8	0.2	--
	2.06 x 103	3	L23217	M	4.2	4.6	4.5	4.3	4.1	5.0	3.8	--
		3	L23227	M	4.4	4.5	4.4	4.2	6.6	5.6	3.6	--
		3	L23228	M	4.3	4.8	5.2	4.3	6.6	5.7	3.9	--
		3	L23229	M	4.0	4.5	4.7	4.6	4.7	4.9	3.8	--
		3	L23230	M	3.9 *	4.2	4.2	4.7	4.3	5.6	3.9	--
			Average		4.2	4.5	4.6	4.4	5.3	5.4	3.8	--
			Std Dev		0.2	0.2	0.4	0.2	1.2	0.4	0.1	--
	2.54 x 104	4	L23205	M	4.3	4.8	4.6	4.9	5.2	5.6	3.7	--
		4	L23207	M	5.6	5.0	5.5	6.9	6.3	6.3	3.9	--
		4	L23225	M	5.0	4.8	4.3	5.0	--	--	--	21.2 ****
		4	L23231	M	4.2	4.7	4.7	4.4	6.5	6.0	4.0	--
		4	L23235	M	4.7	4.1	4.5	4.3	5.2	--	--	--
			Average		4.8	4.7	4.7	5.1	5.8	6.0	3.9	21.2
			Std Dev		0.6	0.3	0.5	1.1	0.7	0.4	0.2	--
	2.75 x 105	5	L23200	M	5.1	4.8	5.1	--	--	--	--	11.4
		5	L23201	M	6.5	4.5	3.7 *, ^^	3.7 *, ^^	--	--	--	--
		5	L23212	M	4.2	4.3	5.0	4.7	4.8	4.9	3.9	--
		5	L23214	M	4.7	5.5	3.8 *	3.7 ^^	--	--	--	--
		5	L23234	M	3.8	4.2	4.4	3.9	--	--	--	--
			Average		4.9	4.7	4.4	4.0	4.8	4.9	3.9	11.4
			Std Dev		1.0	0.5	0.7	0.5	--	--	--	--
	8.27 x 106	6	L23203	M	5.0	5.2	3.5	3.8	--	--	--	--
		6	L23204	M	4.9	4.5	3.8 *	5.2 ****	--	--	--	29.3 ****
		6	L23213	M	--	4.6	--	--	--	--	--	17.3 *
		6	L23221	M	5.3	--	--	--	--	--	--	--
		6	L23232	M	--	5.1	3.9	4.5	--	--	--	--
			Average		5.1	4.9	3.7	4.5	--	--	--	23.3
			Std Dev		0.2	0.4	0.2	0.7	--	--	--	8.5
Chloride (92-120 mEq/L)	Irradiated Spores	1	L23216	M	104	106	108	98	107	106	103	--
		1	L23218	M	101	108	109	101	105	106	102	--
		1	L23220	M	102	107	105	102	102	105	105	--
		1	L23222	M	105	107	109 *	105	103	108	102	--
		1	L23223	M	102	105	107	102	104	105	102	--
			Average		103	107	108	102	104	106	103	--
			Std Dev		2	1	2	3	2	1	1	--
	2.86 x 102	2	L23206	M	106	108	108	106	114	108	105	--
		2	L23210	M	105	105	106 *	103	--	106	102	--
		2	L23211	M	109	107	107	104	111	106	105	--
		2	L23215	M	107	107	106	106	104	+	109	--
		2	L23219	M	108	105	108	104	112	106	103	--
			Average		107	106	107	105	110	107	105	--
			Std Dev		2	1	1	1	4	1	3	--
	2.06 x 103	3	L23217	M	108	107	108	107	104	109	106	--
		3	L23227	M	101	109	106	108	109	109	104	--
		3	L23228	M	107	107	107	104	107	108	103	--
		3	L23229	M	107	104	107	106	107	107	106	--
		3	L23230	M	92 *	108	109	106	114	107	107	--
			Average		103	107	107	106	108	108	105	--
			Std Dev		7	2	1	1	4	1	2	--
	2.54 x 104	4	L23205	M	109	107	108	108	107	108	105	--
		4	L23207	M	104	107	105	106	110	111	104	--
		4	L23225	M	92	105	103	102	--	--	--	86 ****
		4	L23231	M	102	105	106	106	106	108	103	--
		4	L23235	M	107	106	104	109	106	--	--	--
			Average		103	106	105	106	107	109	104	86
			Std Dev		7	1	2	3	2	2	1	--
	2.75 x 105	5	L23200	M	105	101	102	--	--	--	--	95
		5	L23201	M	111	107	105 *, ^^	102 *, ^^	--	--	--	--
		5	L23212	M	104	103	105	102	106	108	103	--
		5	L23214	M	105	106	104 *	99 ^^	--	--	--	--
		5	L23234	M	107	105	106	103	--	--	--	--
			Average		106	104	104	102	106	108	103	95
			Std Dev		3	2	2	2	--	--	--	--
	8.27 x 106	6	L23203	M	111	107	106	103	--	--	--	--
		6	L23204	M	111	106	103 *	101 ****	--	--	--	77 ****
		6	L23213	M	--	107	--	--	--	--	--	94 *
		6	L23221	M	104	--	--	--	--	--	--	--
		6	L23232	M	--	104	105	103	--	--	--	--
			Average		109	106	105	102	--	--	--	86
			Std Dev		4	1	2	1	--	--	--	12
Calcium (5.50-16.50 mg/dL)	Irradiated Spores	1	L23216	M	12.44	14.43	14.25	13.33	15.13	15.78	12.71	--
		1	L23218	M	13.26	13.26	13.08	14.61	15.21	14.52	12.39	--
		1	L23220	M	13.44	13.68	13.73	13.20	14.23	14.67	11.95	--
		1	L23222	M	15.12	14.74	14.64 *	14.58	14.20	15.19	12.69	--
		1	L23223	M	13.98	14.91	14.66	14.32	14.84	15.37	12.68	--
			Average		13.65	14.20	14.07	14.01	14.72	15.11	12.48	--
			Std Dev		0.99	0.71	0.67	0.69	0.48	0.52	0.33	--
	2.86 x 102	2	L23206	M	13.08	14.03	14.48	15.20	14.06	15.38	12.67	--
		2	L23210	M	11.97	15.84	14.93 *	14.65	--	15.37	13.05	--
		2	L23211	M	12.62	14.39	13.67	13.98	13.84	15.54	12.78	--
		2	L23215	M	13.14	14.46	13.64	13.51	15.30	+	12.26	--
		2	L23219	M	12.01	13.97	13.81	14.67	14.13	13.78	12.39	--
			Average		12.56	14.54	14.11	14.40	14.33	15.02	12.63	--
			Std Dev		0.56	0.76	0.57	0.66	0.66	0.83	0.31	--
	2.06 x 103	3	L23217	M	12.02	13.37	13.19	12.59	13.06	13.99	12.39	--
		3	L23227	M	13.61	13.46	13.92	12.82	14.98	14.24	12.65	--
		3	L23228	M	12.30	14.34	14.41	14.14	15.95	16.27	12.47	--
		3	L23229	M	13.25	14.75	15.01	14.35	14.27	14.88	12.56	--
		3	L23230	M	12.43 *	13.29	12.77	13.85	14.07	15.19	12.20	--
			Average		12.72	13.84	13.86	13.55	14.47	14.91	12.45	--
			Std Dev		0.68	0.66	0.90	0.80	1.08	0.90	0.17	--
	2.54 x 104	4	L23205	M	13.06	14.19	14.08	14.44	14.63	14.51	12.60	--
		4	L23207	M	14.57	14.31	15.57	16.93	15.22	15.97	12.01	--
		4	L23225	M	13.05	14.23	12.27	12.17	--	--	--	16.09 ****
		4	L23231	M	13.27	14.86	14.23	13.68	15.43	16.05	13.13	--
		4	L23235	M	14.01	14.16	14.03	13.47	14.16	--	--	--
			Average		13.59	14.35	14.04	14.14	14.86	15.51	12.58	16.09
			Std Dev		0.67	0.29	1.17	1.76	0.58	0.87	0.56	--
	2.75 x 105	5	L23200	M	14.30	13.98	14.70	--	--	--	--	15.59
		5	L23201	M	15.06	14.39	9.90 *, ^^	6.45 *, ^^	--	--	--	--
		5	L23212	M	13.12	14.01	14.19	13.99	13.72	14.48	12.59	--
		5	L23214	M	14.07	14.77	12.09 *	10.79 ^^	--	--	--	--
		5	L23234	M	13.32	13.95	14.26	11.89	--	--	--	--
			Average		13.97	14.22	13.03	10.78	13.72	14.48	12.59	15.59
			Std Dev		0.78	0.36	2.02	3.18	--	--	--	--
	8.27 x 106	6	L23203	M	12.86	13.09	10.56	11.00	--	--	--	--
		6	L23204	M	13.54	14.22	11.97 *	11.27 ****	--	--	--	13.09 ****
		6	L23213	M	--	13.82	--	--	--	--	--	12.32 *
		6	L23221	M	14.01	--	--	--	--	--	--	--
		6	L23232	M	--	14.45	11.91	11.80	--	--	--	--
			Average		13.47	13.90	11.48	11.36	--	--	--	12.71
			Std Dev		0.58	0.60	0.80	0.41	--	--	--	0.54
Phosphorus (2.0-9.0 mg/dL)	Irradiated Spores	1	L23216	M	4.34	3.73	3.09	4.75	5.90	4.93	5.74	--
		1	L23218	M	4.41	3.38	3.45	4.93	5.12	3.91	4.94	--
		1	L23220	M	4.59	3.20	4.34	5.46	6.11	4.94	5.31	--
		1	L23222	M	4.16	3.71	3.34 *	4.19	4.17	3.79	5.79	--
		1	L23223	M	4.41	5.33	4.57	5.29	5.24	5.68	6.26	--
			Average		4.38	3.87	3.76	4.92	5.31	4.65	5.61	--
			Std Dev		0.15	0.85	0.65	0.50	0.76	0.79	0.50	--
	2.86 x 102	2	L23206	M	4.01	4.12	4.45	5.34	5.57	5.14	6.83	--
		2	L23210	M	2.16	3.65	3.43 *	4.51	--	4.56	5.43	--
		2	L23211	M	3.16	3.14	2.98	3.67	5.91	+	5.76	--
		2	L23215	M	3.18	3.27	3.69	3.89	4.81	+	5.09	--
		2	L23219	M	3.29	3.53	3.38	4.26	6.08	4.33	5.84	--
			Average		3.16	3.54	3.59	4.33	5.59	4.68	5.79	--
			Std Dev		0.66	0.38	0.55	0.65	0.56	0.42	0.65	--
	2.06 x 103	3	L23217	M	3.13	3.43	3.60	3.71	5.38	4.71	5.43	--
		3	L23227	M	3.05	3.76	3.33	3.58	4.84	4.64	5.88	--
		3	L23228	M	2.73	3.14	3.09	4.11	4.62	4.26	6.12	--
		3	L23229	M	2.67	3.13	3.15	3.88	3.78	3.72	5.70	--
		3	L23230	M	3.37 *	3.68	3.07	3.97	5.79	4.38	6.05	--
			Average		2.99	3.43	3.25	3.85	4.88	4.34	5.84	--
			Std Dev		0.29	0.29	0.22	0.21	0.77	0.39	0.28	--
	2.54 x 104	4	L23205	M	3.17	3.21	2.96	3.38	4.01	4.95	5.74	--
		4	L23207	M	3.37	3.33	3.95	4.54	4.10	4.39	5.59	--
		4	L23225	M	3.44	3.86	4.32	4.77	--	--	--	16.39 ****
		4	L23231	M	3.28	3.37	2.95	3.03	4.52	4.10	5.38	--
		4	L23235	M	2.74	2.45	2.47	2.67	2.86	--	--	--
			Average		3.20	3.24	3.33	3.68	3.87	4.48	5.57	16.39
			Std Dev		0.28	0.51	0.77	0.93	0.71	0.43	0.18	--
	2.75 x 105	5	L23200	M	3.34	3.63	3.46	--	--	--	--	6.38
		5	L23201	M	3.48	2.97	4.40 *, ^^	7.35 *, ^^	--	--	--	--
		5	L23212	M	3.17	3.29	3.51	3.69	4.13	4.26	5.36	--
		5	L23214	M	3.51	3.54	4.48 *	4.87 ^^	--	--	--	--
		5	L23234	M	2.34	2.60	2.82	4.10	--	--	--	--
			Average		3.17	3.21	3.73	5.00	4.13	4.26	5.36	6.38
			Std Dev		0.48	0.42	0.70	1.64	--	--	--	--
	8.27 x 106	6	L23203	M	3.61	3.95	5.28	3.99	--	--	--	--
		6	L23204	M	3.17	3.32	3.67 *	4.17 ****	--	--	--	17.55 ****
		6	L23213	M	--	3.31	--	--	--	--	--	19.69 *
		6	L23221	M	3.24	--	--	--	--	--	--	--
		6	L23232	M	--	4.23	4.91	5.26	--	--	--	--
			Average		3.34	3.70	4.62	4.47	--	--	--	18.62
			Std Dev		0.24	0.46	0.84	0.69	--	--	--	1.51
Total Protein (3.5-8.5 g/dL)	Irradiated Spores	1	L23216	M	5.90	6.29	6.09	6.20	6.77	6.62	5.68	--
		1	L23218	M	5.84	5.96	5.75	6.58	6.44	6.21	5.45	--
		1	L23220	M	5.69	5.54	5.52	5.76	5.97	5.82	5.23	--
		1	L23222	M	5.94	5.90	5.83 *	5.82	5.99	5.98	5.21	--
		1	L23223	M	5.79	6.34	6.12	6.20	6.10	6.34	5.40	--
			Average		5.83	6.01	5.86	6.11	6.25	6.19	5.39	--
			Std Dev		0.10	0.33	0.25	0.33	0.34	0.31	0.19	--
	2.86 x 102	2	L23206	M	5.59	6.14	6.19	6.75	6.75	6.57	5.72	--
		2	L23210	M	5.31	6.14	6.10 *	6.27	--	6.03	5.50	--
		2	L23211	M	5.47	6.42	5.89	6.23	6.68	+	5.39	--
		2	L23215	M	5.61	6.02	5.78	6.09	6.28	+	5.70	--
		2	L23219	M	5.34	6.18	6.20	6.67	6.98	6.15	5.37	--
			Average		5.46	6.18	6.03	6.40	6.67	6.25	5.54	--
			Std Dev		0.14	0.15	0.19	0.29	0.29	0.28	0.17	--
	2.06 x 103	3	L23217	M	5.00	5.68	5.59	5.63	5.89	5.94	5.24	--
		3	L23227	M	5.39	5.58	5.51	5.13	5.91	5.65	5.22	--
		3	L23228	M	5.00	5.83	5.89	5.84	6.37	6.29	5.26	--
		3	L23229	M	5.40	6.08	5.93	5.91	5.59	6.30	5.40	--
		3	L23230	M	5.42 *	5.45	5.33	5.86	6.55	6.13	5.50	--
			Average		5.24	5.72	5.65	5.67	6.06	6.06	5.32	--
			Std Dev		0.22	0.24	0.26	0.32	0.39	0.27	0.12	--
	2.54 x 104	4	L23205	M	5.35	5.73	5.48	5.91	5.98	5.98	5.25	--
		4	L23207	M	6.26	6.22	6.71	7.14	6.23	6.45	5.45	--
		4	L23225	M	5.66	6.04	5.90	5.23	--	--	--	4.30 ****
		4	L23231	M	5.42	6.10	5.66	5.80	6.53	6.56	5.21	--
		4	L23235	M	5.82	6.03	5.92	5.69	6.35	--	--	--
			Average		5.70	6.02	5.93	5.95	6.27	6.33	5.30	4.30
			Std Dev		0.36	0.18	0.47	0.71	0.23	0.31	0.13	--
	2.75 x 105	5	L23200	M	5.83	5.98	6.20	--	--	--	--	5.96
		5	L23201	M	6.69	6.18	5.97 *, ^^	5.09 *, ^^	--	--	--	--
		5	L23212	M	5.57	5.90	6.14	5.87	6.08	6.21	5.52	--
		5	L23214	M	5.90	6.37	5.66 *	5.91 ^^	--	--	--	--
		5	L23234	M	5.55	5.53	5.55	4.92	--	--	--	--
			Average		5.91	5.99	5.90	5.45	6.08	6.21	5.52	5.96
			Std Dev		0.46	0.32	0.29	0.52	--	--	--	--
	8.27 x 106	6	L23203	M	5.07	5.28	5.34	4.84	--	--	--	--
		6	L23204	M	5.50	5.87	5.84 *	5.29 ****	--	--	--	4.42 ****
		6	L23213	M	--	5.66	--	--	--	--	--	5.79 *
		6	L23221	M	5.82	--	--	--	--	--	--	--
		6	L23232	M	--	5.82	6.07	6.00	--	--	--	--
			Average		5.46	5.66	5.75	5.38	--	--	--	5.11
			Std Dev		0.38	0.27	0.37	0.58	--	--	--	0.97
Total Bilirubin (0.0-1.0 mg/dL)	Irradiated Spores	1	L23216	M	0.0	0.0	0.0	0.0	0.0	0.0	0.0	--
		1	L23218	M	0.0	0.0	0.0	0.0	0.0	0.0	0.0	--
		1	L23220	M	0.0	0.0	0.0	0.0	0.0	0.0	0.0	--
		1	L23222	M	0.0	0.0	0.0 *	0.0	0.0	0.0	0.0	--
		1	L23223	M	0.0	0.0	0.0	0.0	0.0	0.0	0.0	--
			Average		0.0	0.0	0.0	0.0	0.0	0.0	0.0	--
			Std Dev		0.0	0.0	0.0	0.0	0.0	0.0	0.0	--
	2.86 x 102	2	L23206	M	0.0	0.0	0.0	0.0	0.0	0.0	0.0	--
		2	L23210	M	0.0	0.0	0.0 *	0.0	--	0.0	0.0	--
		2	L23211	M	0.0	0.0	0.0	0.0	0.0	+	0.0	--
		2	L23215	M	0.0	0.0	0.0	0.0	0.0	+	0.0	--
		2	L23219	M	0.0	0.0	0.0	0.0	0.0	0.0	0.0	--
			Average		0.0	0.0	0.0	0.0	0.0	0.0	0.0	--
			Std Dev		0.0	0.0	0.0	0.0	0.0	0.0	0.0	--
	2.06 x 103	3	L23217	M	0.0	0.0	0.0	0.0	0.0	0.0	0.0	--
		3	L23227	M	0.0	0.0	0.0	0.0	0.0	0.0	0.0	--
		3	L23228	M	0.0	0.0	0.0	0.0	0.0	0.0	0.0	--
		3	L23229	M	0.0	0.0	0.0	0.0	0.0	0.0	0.0	--
		3	L23230	M	0.0 *	0.0	0.0	0.0	0.0	0.0	0.0	--
			Average		0.0	0.0	0.0	0.0	0.0	0.0	0.0	--
			Std Dev		0.0	0.0	0.0	0.0	0.0	0.0	0.0	--
	2.54 x 104	4	L23205	M	0.0	0.0	0.0	0.0	0.0	0.0	0.0	--
		4	L23207	M	0.0	0.0	0.0	0.0	0.0	0.0	0.0	--
		4	L23225	M	0.0	0.0	0.0	0.0	--	--	--	. **** , ~~
		4	L23231	M	0.0	0.0	0.0	0.0	0.0	0.0	0.0	--
		4	L23235	M	0.0	0.0	0.0	0.0	0.0	--	--	--
			Average		0.0	0.0	0.0	0.0	0.0	0.0	0.0	--
			Std Dev		0.0	0.0	0.0	0.0	0.0	0.0	0.0	--
	2.75 x 105	5	L23200	M	0.0	0.0	0.0	--	--	--	--	0.0
		5	L23201	M	0.0	0.0	0.0 *, ^^	0.0 *, ^^	--	--	--	--
		5	L23212	M	0.0	0.0	0.0	0.0	0.0	0.0	0.0	--
		5	L23214	M	0.0	0.0	0.0 *	0.0 ^^	--	--	--	--
		5	L23234	M	0.0	0.0	0.0	0.0	--	--	--	--
			Average		0.0	0.0	0.0	0.0	0.0	0.0	0.0	0.0
			Std Dev		0.0	0.0	0.0	0.0	--	--	--	--
	8.27 x 106	6	L23203	M	0.0	0.0	0.0	0.0	--	--	--	--
		6	L23204	M	0.0	0.0	0.0 *	0.0 ****	--	--	--	. **** , ~~
		6	L23213	M	--	0.0	--	--	--	--	--	0.0 *
		6	L23221	M	0.0	--	--	--	--	--	--	--
		6	L23232	M	--	0.0	0.0	0.0	--	--	--	--
			Average		0.0	0.0	0.0	0.0	--	--	--	0.0
			Std Dev		0.0	0.0	0.0	0.0	--	--	--	--
Aspartate Aminotransferase (0.0-120.0 U/L)	Irradiated Spores	1	L23216	M	18.5	20.0	20.4	18.7	15.2	53.2	27.2	--
		1	L23218	M	18.1	16.7	15.0	16.2	24.0	21.1	30.2	--
		1	L23220	M	42.5	15.6	27.0	25.1	25.6	23.2	28.9	--
		1	L23222	M	19.0	19.4	17.8 *	19.2	26.4	22.4	15.3	--
		1	L23223	M	29.8	25.1	21.1	21.9	19.4	32.5	23.3	--
			Average		25.6	19.4	20.3	20.2	22.1	30.5	25.0	--
			Std Dev		10.6	3.7	4.5	3.4	4.7	13.5	6.0	--
	2.86 x 102	2	L23206	M	15.8	17.2	16.8	18.9	18.3	16.4	19.7	--
		2	L23210	M	12.0	15.9	14.1 *	17.9	--	19.8	13.9	--
		2	L23211	M	10.8	13.7	13.7	15.3	15.5	+	18.8	--
		2	L23215	M	11.7	13.0	13.0	14.9	15.3	+	16.5	--
		2	L23219	M	16.3	19.3	16.9	21.1	26.2	18.2	20.2	--
			Average		13.3	15.8	14.9	17.6	18.8	18.1	17.8	--
			Std Dev		2.5	2.6	1.8	2.6	5.1	1.7	2.6	--
	2.06 x 103	3	L23217	M	11.1	16.2	14.2	13.2	17.3	16.6	14.0	--
		3	L23227	M	13.1	16.7	13.8	18.1	18.0	50.1	21.9	--
		3	L23228	M	12.7	13.2	22.1	12.2	13.2	146.8	13.7	--
		3	L23229	M	15.3	16.7	15.8	16.3	21.4	18.8	22.9	--
		3	L23230	M	10.2 *	10.1	13.4	8.1	12.8	12.1	13.2	--
			Average		12.5	14.6	15.9	13.6	16.5	48.9	17.1	--
			Std Dev		2.0	2.9	3.6	3.9	3.6	56.8	4.8	--
	2.54 x 104	4	L23205	M	12.1	13.7	10.7	21.6	19.5	16.7	23.9	--
		4	L23207	M	13.5	19.2	22.3	20.6	25.1	17.1	14.1	--
		4	L23225	M	15.7	23.1	72.4	20.7	--	--	--	944.0 ****
		4	L23231	M	18.3	13.0	12.2	24.4	29.7	23.9	22.5	--
		4	L23235	M	11.2	12.0	11.6	15.0	19.0	--	--	--
			Average		14.2	16.2	25.8	20.5	23.3	19.2	20.2	944.0
			Std Dev		2.9	4.8	26.5	3.4	5.1	4.0	5.3	--
	2.75 x 105	5	L23200	M	16.8	15.8	15.0	--	--	--	--	121.2
		5	L23201	M	28.8	25.4	701.8 *, ^^	1292.8 *, ^^	--	--	--	--
		5	L23212	M	13.9	15.9	15.1	21.5	23.7	20.5	21.8	--
		5	L23214	M	11.2	14.0	22.6 *	394.6 ^^	--	--	--	--
		5	L23234	M	15.4	28.8	17.1	551	--	--	--	--
			Average		17.2	20.0	154.3	565.0	23.7	20.5	21.8	121.2
			Std Dev		6.8	6.7	306.1	533.6	--	--	--	--
	8.27 x 106	6	L23203	M	13.8	12.6	83.9	18.3	--	--	--	--
		6	L23204	M	10.0	14.8	44.0 *	27.7 ****	--	--	--	416.8 ****
		6	L23213	M	--	17.1	--	--	--	--	--	218.0 *
		6	L23221	M	11.3	--	--	--	--	--	--	--
		6	L23232	M	--	16.1	80.7	21.1	--	--	--	--
			Average		11.7	15.2	69.5	22.4	--	--	--	317.4
			Std Dev		1.9	1.9	22.2	4.8	--	--	--	140.6
Alanine Aminotransferase (7.5-85.0 U/L)	Irradiated Spores	1	L23216	M	36.2	44.9	44.7	44.1	42.6	64.3	49.2	--
		1	L23218	M	19.4	20.3	22.5	25.2	25.5	24.1	30.7	--
		1	L23220	M	37.8	37.8	41.2	40.6	33.1	33.8	33.9	--
		1	L23222	M	33.6	36.9	38.8 *	39.0	43.3	40.1	32.1	--
		1	L23223	M	59.6	43.5	44.9	45.1	45.6	54.5	45.8	--
			Average		37.3	36.7	38.4	38.8	38.0	43.4	38.3	--
			Std Dev		14.4	9.8	9.3	8.0	8.5	16.1	8.5	--
	2.86 x 102	2	L23206	M	24.5	28.4	28.8	30.8	35.5	32.6	26.9	--
		2	L23210	M	16.1	19.8	20.6 *	20.8	--	26.0	21.1	--
		2	L23211	M	19.2	28.5	25.6	27.8	26.8	+	22.3	--
		2	L23215	M	32.3	37.5	33.6	37.8	39.8	+	36.9	--
		2	L23219	M	21.4	30.0	30.6	35.4	37.2	28.1	26.2	--
			Average		22.7	28.8	27.8	30.5	34.8	28.9	26.7	--
			Std Dev		6.2	6.3	5.0	6.7	5.6	3.4	6.2	--
	2.06 x 103	3	L23217	M	26.9	34.1	30.5	32.0	34.8	43.1	33.8	--
		3	L23227	M	26.9	29.0	30.3	31.1	31.2	58.3	30.0	--
		3	L23228	M	19.6	36.4	38.0	30.7	35.0	53.8	25.7	--
		3	L23229	M	19.2	23.7	23.0	22.7	26.0	25.1	21.9	--
		3	L23230	M	20.5 *	24.7	24.1	24.6	26.3	27.4	22.2	--
			Average		22.6	29.6	29.2	28.2	30.7	41.5	26.7	--
			Std Dev		3.9	5.6	6.0	4.3	4.4	15.0	5.1	--
	2.54 x 104	4	L23205	M	15.5	19.0	18.3	24.4	22.1	19.4	20.6	--
		4	L23207	M	29.9	34.0	40.2	41.1	38.8	32.0	26.4	--
		4	L23225	M	21.1	36.2	51.0	37.3	--	--	--	143.8 ****
		4	L23231	M	22.0	25.0	23.1	28.5	36.1	30.0	20.5	--
		4	L23235	M	21.6	24.9	22.8	24.0	31.6	--	--	--
			Average		22.0	27.8	31.1	31.1	32.2	27.1	22.5	143.8
			Std Dev		5.1	7.1	13.9	7.8	7.3	6.8	3.4	--
	2.75 x 105	5	L23200	M	28.0	30.9	31.6	--	--	--	--	56.4
		5	L23201	M	71.5	67.2	290.6 *, ^^	588.1 *, ^^	--	--	--	--
		5	L23212	M	33.1	36.5	35.8	37.0	45.7	39.1	34.7	--
		5	L23214	M	34.6	44.8	41.4 *	171.8 ^^	--	--	--	--
		5	L23234	M	34.7	55.5	50.6	198.4	--	--	--	--
			Average		40.4	47.0	90.0	248.8	45.7	39.1	34.7	56.4
			Std Dev		17.6	14.6	112.4	237.0	--	--	--	--
	8.27 x 106	6	L23203	M	22.4	21.0	46.3	31.2	--	--	--	--
		6	L23204	M	19.0	26.3	40.7 *	25.1 ****	--	--	--	142.3 ****
		6	L23213	M	--	30.6	--	--	--	--	--	124.3 *
		6	L23221	M	19.7	--	--	--	--	--	--	--
		6	L23232	M	--	24.3	44.1	32.9	--	--	--	--
			Average		20.4	25.6	43.7	29.7	--	--	--	133.3
			Std Dev		1.8	4.0	2.8	4.1	--	--	--	12.7
Lactate Dehydrogenase (0.0-250.0 U/L)	Irradiated Spores	1	L23216	M	93	138	60	39	38	58	86	--
		1	L23218	M	121	97	59	59	76	123	156	--
		1	L23220	M	285	50	61	86	128	76	86	--
		1	L23222	M	120	89	118 *	41	54	77	115	--
		1	L23223	M	112	245	114	41	83	305	175	--
			Average		146	124	82	53	76	128	124	--
			Std Dev		78	75	31	20	34	102	41	--
	2.86 x 102	2	L23206	M	89	95	111	99	63	39	64	--
		2	L23210	M	69	74	88 *	91	--	52	70	--
		2	L23211	M	64	71	39	35	99	+	106	--
		2	L23215	M	68	63	80	65	71	+	104	--
		2	L23219	M	84	80	58	48	75	80	103	--
			Average		75	77	75	68	77	57	89	--
			Std Dev		11	12	28	27	15	21	21	--
	2.06 x 103	3	L23217	M	59	54	52	36	83	35	53	--
		3	L23227	M	67	65	58	51	68	116	113	--
		3	L23228	M	55	77	70	40	64	136	117	--
		3	L23229	M	35	46	54	30	54	58	90	--
		3	L23230	M	100 *	59	55	48	107	68	96	--
			Average		63	60	58	41	75	83	94	--
			Std Dev		24	12	7	9	21	42	25	--
	2.54 x 104	4	L23205	M	32	48	31	41	67	58	127	--
		4	L23207	M	80	90	67	46	63	51	71	--
		4	L23225	M	138	158	121	114	--	--	--	5189 ****
		4	L23231	M	37	45	50	47	69	82	155	--
		4	L23235	M	43	45	31	41	71	--	--	--
			Average		66	77	60	58	68	64	118	5189
			Std Dev		44	49	37	32	3	16	43	--
	2.75 x 105	5	L23200	M	56	116	85	--	--	--	--	447
		5	L23201	M	75	128	574 *, ^^	602 *, ^^	--	--	--	--
		5	L23212	M	32	65	49	90	64	113	70	--
		5	L23214	M	53	78	155 *	493 ^^	--	--	--	--
		5	L23234	M	57	93	62	509	--	--	--	--
			Average		55	96	185	424	64	113	70	447
			Std Dev		15	26	221	227	--	--	--	--
	8.27 x 106	6	L23203	M	35	55	106	43	--	--	--	--
		6	L23204	M	42	105	71 *	462 ****	--	--	--	4782 ****
		6	L23213	M	--	40	--	--	--	--	--	846 *
		6	L23221	M	68	--	--	--	--	--	--	--
		6	L23232	M	--	64	96	72	--	--	--	--
			Average		48	66	91	192	--	--	--	2814
			Std Dev		17	28	18	234	--	--	--	2783
Sorbitol Dehydrogenase (U/L)	Irradiated Spores	1	L23216	M	24.4	27.7	29.0	27.2	28.4	40.6	23.2	--
		1	L23218	M	25.3	17.7	12.2	20.5	21.8	18.3	28.9	--
		1	L23220	M	36.3	16.5	17.8	22.4	26.2	24.6	17.4	--
		1	L23222	M	23.9	22.8	19.7 *	20.3	29.9	26.0	16.8	--
		1	L23223	M	35.5	37.2	32.8	36.9	39.2	51.1	33.8	--
			Average		29.1	24.4	22.3	25.5	29.1	32.1	24.0	--
			Std Dev		6.3	8.4	8.4	7.0	6.4	13.4	7.3	--
	2.86 x 102	2	L23206	M	20.0	20.0	20.4	27.1	27.0	22.8	22.9	--
		2	L23210	M	13.3	14.9	18.2 *	23.7	--	22.5	19.2	--
		2	L23211	M	18.0	23.2	20.6	20.4	24.5	+	18.0	--
		2	L23215	M	17.0	20.3	18.3	17.7	24.8	+	19.1	--
		2	L23219	M	21.6	27.7	26.9	31.1	41.2	21.2	23.4	--
			Average		18.0	21.2	20.9	24.0	29.4	22.2	20.5	--
			Std Dev		3.2	4.7	3.5	5.3	8.0	0.9	2.5	--
	2.06 x 103	3	L23217	M	21.7	28.0	29.1	25.9	34.4	33.9	23.7	--
		3	L23227	M	23.3	28.3	24.7	22.3	31.8	87.1	22.7	--
		3	L23228	M	24.5	42.1	47.1	33.7	41.8	75.4	27.1	--
		3	L23229	M	15.9	20.9	18.5	18.1	23.9	24.5	15.9	--
		3	L23230	M	23.4 *	19.5	15.4	14.2	27.9	21.3	16.7	--
			Average		21.8	27.8	27.0	22.8	32.0	48.4	21.2	--
			Std Dev		3.4	9.0	12.5	7.5	6.8	30.6	4.8	--
	2.54 x 104	4	L23205	M	17.4	22.3	20.0	49.7	30.2	25.2	26.8	--
		4	L23207	M	15.0	21.6	23.2	19.7	22.0	16.9	11.4	--
		4	L23225	M	35.5	26.2	87.2	40.7	--	--	--	210.5 ****
		4	L23231	M	22.3	26.7	21.5	40.0	46.8	34.9	23.9	--
		4	L23235	M	29.4	29.7	29.0	29.0	53.5	--	--	--
			Average		23.9	25.3	36.2	35.8	38.1	25.7	20.7	210.5
			Std Dev		8.5	3.3	28.7	11.6	14.5	9.0	8.2	--
	2.75 x 105	5	L23200	M	35.0	36.7	33.2	--	--	--	--	135.9
		5	L23201	M	44.9	42.7	331.1 *, ^^	497.2 *, ^^	--	--	--	--
		5	L23212	M	16.4	21.9	20.6	24.5	26.7	22.9	19.0	--
		5	L23214	M	21.0	24.3	24.5 *	178.9 ^^	--	--	--	--
		5	L23234	M	17.6	37.0	25.3	223.1	--	--	--	--
			Average		27.0	32.5	86.9	230.9	26.7	22.9	19.0	135.9
			Std Dev		12.5	9.0	136.6	196.9	--	--	--	--
	8.27 x 106	6	L23203	M	23.8	24.2	69.9	30.5	--	--	--	--
		6	L23204	M	11.7	25.7	38.9 *	. ****, ~~	--	--	--	54.8 ****
		6	L23213	M	--	39.5	--	--	--	--	--	266.3 *
		6	L23221	M	14.9	--	--	--	--	--	--	--
		6	L23232	M	--	26.8	51.1	18.8	--	--	--	--
			Average		16.8	29.1	53.3	24.7	--	--	--	160.6
			Std Dev		6.3	7.0	15.6	8.3	--	--	--	149.6
C-Reactive Protein (mg/dL)	Irradiated Spores	1	L23216	M	<0.5	<0.5	1.89	0.73	<0.5	<0.5	<0.5	--
		1	L23218	M	<0.5	0.56	<0.5	<0.5	2.94	2.62	<0.5	--
		1	L23220	M	2.98	2.57	3.75	1.77	<0.5	<0.5	<0.5	--
		1	L23222	M	<0.5	0.87	0.56 *	<0.5	<0.5	<0.5	<0.5	--
		1	L23223	M	5.26	<0.5	0.56	<0.5	<0.5	<0.5	<0.5	--
			Average		1.80	0.90	1.40	0.65	0.79	0.72	0.25	--
			Std Dev		2.27	0.97	1.46	0.66	1.20	1.06	0.00	--
	2.86 x 102	2	L23206	M	<0.5	2.37	1.00	1.03	<0.5	<0.5	<0.5	--
		2	L23210	M	<0.5	1.53	0.59 *	<0.5	--	<0.5	<0.5	--
		2	L23211	M	<0.5	1.10	<0.5	<0.5	0.68	+	<0.5	--
		2	L23215	M	<0.5	0.89	0.51	<0.5	<0.5	+	<0.5	--
		2	L23219	M	<0.5	1.00	<0.5	<0.5	<0.5	<0.5	<0.5	--
			Average		0.25	1.38	0.52	0.41	0.36	0.25	0.25	--
			Std Dev		0.00	0.61	0.31	0.35	0.22	0.00	0.00	--
	2.06 x 103	3	L23217	M	<0.5	0.57	<0.5	<0.5	<0.5	<0.5	<0.5	--
		3	L23227	M	<0.5	<0.5	<0.5	<0.5	<0.5	<0.5	<0.5	--
		3	L23228	M	0.82	2.19	1.02	0.53	<0.5	0.86	0.55	--
		3	L23229	M	<0.5	0.64	<0.5	<0.5	<0.5	<0.5	<0.5	--
		3	L23230	M	<0.5 *	1.02	<0.5	<0.5	<0.5	<0.5	<0.5	--
			Average		0.36	0.93	0.40	0.31	0.25	0.37	0.31	--
			Std Dev		0.25	0.75	0.34	0.13	0.00	0.27	0.13	--
	2.54 x 104	4	L23205	M	<0.5	0.50	0.57	<0.5	<0.5	<0.5	<0.5	--
		4	L23207	M	<0.5	1.20	0.51	<0.5	<0.5	<0.5	<0.5	--
		4	L23225	M	1.47	2.74	7.96	9.59	--	--	--	6.28 ****
		4	L23231	M	<0.5	<0.5	<0.5	<0.5	<0.5	<0.5	<0.5	--
		4	L23235	M	<0.5	0.61	<0.5	<0.5	7.48	--	--	--
			Average		0.49	1.06	1.91	2.12	2.06	0.25	0.25	6.28
			Std Dev		0.55	1.00	3.39	4.18	3.62	0.00	0.00	--
	2.75 x 105	5	L23200	M	<0.5	1.87	0.88	--	--	--	--	3.27
		5	L23201	M	<0.5	1.76	3.59 *, ^^	3.83 *, ^^	--	--	--	--
		5	L23212	M	<0.5	2.58	0.95	<0.5	<0.5	<0.5	<0.5	--
		5	L23214	M	<0.5	0.74	1.27 *	3.78 ^^	--	--	--	--
		5	L23234	M	1.00	1.97	0.53	3.74	--	--	--	--
			Average		0.40	1.78	1.44	2.90	0.25	0.25	0.25	3.27
			Std Dev		0.34	0.66	1.23	1.77	--	--	--	--
	8.27 x 106	6	L23203	M	<0.5	2.66	4.28	9.62	--	--	--	--
		6	L23204	M	<0.5	1.12	6.79 *	11.17 ****	--	--	--	7.30 ****
		6	L23213	M	--	0.87	--	--	--	--	--	8.46 *
		6	L23221	M	0.50	--	--	--	--	--	--	--
		6	L23232	M	--	2.68	8.29	12.88	--	--	--	--
			Average		0.33	1.83	6.45	11.22	--	--	--	7.88
			Std Dev		0.14	0.97	2.03	1.63	--	--	--	0.82
Notes on Data
Bold > Normal Range, Underscore - < Normal Range
* Slight Hemolysis
**** Severe Hemolysis
^^ Moderate Lipemia
~~ Instrument Unable to Calculate Result
- No Value
